# Supplementary material for: The human impact on North American erosion, sediment transfer, and storage in a geologic context
Source: Nat Commun. 2020 Nov 26;11:6012. doi: 10.1038/s41467-020-19744-3 (PMC7691505; doi:10.1038/s41467-020-19744-3)
Supplement: Supplementary file 3 — Supplementary Data 1 [file 41467_2020_19744_MOESM3_ESM.xlsx]

## Sheet: Alluvium accumulation rates
Reference code	Latitude	Longitude	Accumulation rate (mm/yr)	Measurement timespan (yr)	Age (yr, relative to 2019)	Publication date	Dating method
ALFO8355	30.92	-90.42	0.601	3331	1702	1983	14C
ALFO8355	30.92	-90.42	0.772	8298	4185	1983	14C
ALFO8355	30.92	-90.42	0.0597	13439	10087	1983	14C
ALFO8355	30.92	-90.42	0.166	16770	8421	1983	14C
ALFO8355	30.92	-90.42	0.219	18247	9160	1983	14C
ALFO8355	30.92	-90.42	0.33	25832	12952	1983	14C
ANDR7949	42.67	-110.5	4450	0.0027	45	1979	Directly measured
ANDR7949	42.67	-110.5	5560	0.0027	45	1979	Directly measured
ANDR7949	42.67	-110.5	7790	0.0027	45	1979	Directly measured
ANDR7949	42.67	-110.5	8900	0.0027	45	1979	Directly measured
ANDR7949	42.67	-110.5	10000	0.0027	45	1979	Directly measured
ANDR7949	42.67	-110.5	11100	0.0027	45	1979	Directly measured
ANDR7949	42.67	-110.5	12200	0.0027	45	1979	Directly measured
ANDR7949	42.67	-110.5	14500	0.0027	45	1979	Directly measured
ANDR7949	42.67	-110.5	16700	0.0027	45	1979	Directly measured
ANDR7949	42.67	-110.5	17800	0.0027	45	1979	Directly measured
ANDR7949	42.67	-110.5	22300	0.0027	45	1979	Directly measured
ANDR7949	42.67	-110.5	24500	0.0027	45	1979	Directly measured
ANDR7949	42.67	-110.5	32300	0.0027	45	1979	Directly measured
ANDR7949	42.67	-110.5	33400	0.0027	45	1979	Directly measured
ANDR7949	42.67	-110.5	40100	0.0027	45	1979	Directly measured
ANDR7949	42.67	-110.5	44500	0.0027	45	1979	Directly measured
ANDR7949	42.67	-110.5	47800	0.0027	45	1979	Directly measured
ANDR7949	42.67	-110.5	55600	0.0027	45	1979	Directly measured
ANDR7949	42.67	-110.5	66800	0.0027	45	1979	Directly measured
ANDR7949	42.67	-110.5	71200	0.0027	45	1979	Directly measured
ANDR7949	42.67	-110.5	77900	0.0027	45	1979	Directly measured
ANDR7949	42.67	-110.5	100000	0.0027	45	1979	Directly measured
ANDR7949	42.67	-110.5	105000	0.0027	45	1979	Directly measured
ANDR7949	42.67	-110.5	111000	0.0027	45	1979	Directly measured
ANDR7949	42.67	-110.5	122000	0.0027	45	1979	Directly measured
ANDR7949	42.67	-110.5	134000	0.0027	45	1979	Directly measured
ANDR7949	42.67	-110.5	8230000	0.0027	45	1979	Directly measured
ANDR7949	42.67	-110.5	556	0.0055	45	1979	Directly measured
ANDR7949	42.67	-110.5	1110	0.0055	45	1979	Directly measured
ANDR7949	42.67	-110.5	1670	0.0055	45	1979	Directly measured
ANDR7949	42.67	-110.5	2230	0.0055	45	1979	Directly measured
ANDR7949	42.67	-110.5	2780	0.0055	45	1979	Directly measured
ANDR7949	42.67	-110.5	3340	0.0055	45	1979	Directly measured
ANDR7949	42.67	-110.5	4450	0.0055	45	1979	Directly measured
ANDR7949	42.67	-110.5	5010	0.0055	45	1979	Directly measured
ANDR7949	42.67	-110.5	5560	0.0055	45	1979	Directly measured
ANDR7949	42.67	-110.5	6120	0.0055	45	1979	Directly measured
ANDR7949	42.67	-110.5	6680	0.0055	45	1979	Directly measured
ANDR7949	42.67	-110.5	7230	0.0055	45	1979	Directly measured
ANDR7949	42.67	-110.5	8340	0.0055	45	1979	Directly measured
ANDR7949	42.67	-110.5	10000	0.0055	45	1979	Directly measured
ANDR7949	42.67	-110.5	11100	0.0055	45	1979	Directly measured
ANDR7949	42.67	-110.5	12800	0.0055	45	1979	Directly measured
ANDR7949	42.67	-110.5	16100	0.0055	45	1979	Directly measured
ANDR7949	42.67	-110.5	18900	0.0055	45	1979	Directly measured
ANDR7949	42.67	-110.5	21100	0.0055	45	1979	Directly measured
ANDR7949	42.67	-110.5	21700	0.0055	45	1979	Directly measured
ANDR7949	42.67	-110.5	33900	0.0055	45	1979	Directly measured
ANDR7949	42.67	-110.5	35600	0.0055	45	1979	Directly measured
ANDR7949	42.67	-110.5	41700	0.0055	45	1979	Directly measured
ANDR7949	42.67	-110.5	49000	0.0055	45	1979	Directly measured
ANDR7949	42.67	-110.5	50100	0.0055	45	1979	Directly measured
ANDR7949	42.67	-110.5	57900	0.0055	45	1979	Directly measured
ANDR7949	42.67	-110.5	58400	0.0055	45	1979	Directly measured
ANDR7949	42.67	-110.5	59000	0.0055	45	1979	Directly measured
ANDR7949	42.67	-110.5	60600	0.0055	45	1979	Directly measured
ANDR7949	42.67	-110.5	72300	0.0055	45	1979	Directly measured
ANDR7949	42.67	-110.5	92900	0.0055	45	1979	Directly measured
ANDR7949	42.67	-110.5	371	0.0082	45	1979	Directly measured
ANDR7949	42.67	-110.5	742	0.0082	45	1979	Directly measured
ANDR7949	42.67	-110.5	1110	0.0082	45	1979	Directly measured
ANDR7949	42.67	-110.5	1480	0.0082	45	1979	Directly measured
ANDR7949	42.67	-110.5	1850	0.0082	45	1979	Directly measured
ANDR7949	42.67	-110.5	2230	0.0082	45	1979	Directly measured
ANDR7949	42.67	-110.5	2600	0.0082	45	1979	Directly measured
ANDR7949	42.67	-110.5	2970	0.0082	45	1979	Directly measured
ANDR7949	42.67	-110.5	3340	0.0082	45	1979	Directly measured
ANDR7949	42.67	-110.5	4820	0.0082	45	1979	Directly measured
ANDR7949	42.67	-110.5	5930	0.0082	45	1979	Directly measured
ANDR7949	42.67	-110.5	6680	0.0082	45	1979	Directly measured
ANDR7949	42.67	-110.5	7420	0.0082	45	1979	Directly measured
ANDR7949	42.67	-110.5	7790	0.0082	45	1979	Directly measured
ANDR7949	42.67	-110.5	9270	0.0082	45	1979	Directly measured
ANDR7949	42.67	-110.5	11500	0.0082	45	1979	Directly measured
ANDR7949	42.67	-110.5	1780	0.014	45	1979	Directly measured
ANDR7949	42.67	-110.5	21600	0.014	45	1979	Directly measured
ANDR7949	42.67	-110.5	31600	0.014	45	1979	Directly measured
ANDR7949	42.67	-110.5	223	0.055	45	1979	Directly measured
ANDR7949	42.67	-110.5	779	0.055	45	1979	Directly measured
ANDR7949	42.67	-110.5	834	0.055	45	1979	Directly measured
ANDR7949	42.67	-110.5	1060	0.055	45	1979	Directly measured
ANDR7949	42.67	-110.5	1950	0.055	45	1979	Directly measured
ANDR7949	42.67	-110.5	824	0.074	45	1979	Directly measured
ANDR7949	42.67	-110.5	1110	0.074	45	1979	Directly measured
ANDR7949	42.67	-110.5	2510	0.074	45	1979	Directly measured
ANDR7949	42.67	-110.5	4040	0.074	45	1979	Directly measured
ANDR7949	42.67	-110.5	4200	0.074	45	1979	Directly measured
ANDR7949	42.67	-110.5	6260	0.074	45	1979	Directly measured
ANDR7949	42.67	-110.5	9640	0.074	45	1979	Directly measured
ANDR7949	42.67	-110.5	10800	0.074	45	1979	Directly measured
ANDR7949	42.67	-110.5	11000	0.074	45	1979	Directly measured
ANDR7949	42.67	-110.5	12200	0.074	45	1979	Directly measured
ANDR7949	42.67	-110.5	14100	0.074	45	1979	Directly measured
ANDR7949	42.67	-110.5	15000	0.074	45	1979	Directly measured
ANDR7949	42.67	-110.5	16400	0.074	45	1979	Directly measured
ANDR7949	42.67	-110.5	16800	0.074	45	1979	Directly measured
ANDR7949	42.67	-110.5	17800	0.074	45	1979	Directly measured
ANDR7949	42.67	-110.5	19700	0.074	45	1979	Directly measured
ANDR7949	42.67	-110.5	21400	0.074	45	1979	Directly measured
ANDR7949	42.67	-110.5	37.1	0.082	45	1979	Directly measured
ANDR7949	42.67	-110.5	74.2	0.082	45	1979	Directly measured
ANDR7949	42.67	-110.5	111	0.082	45	1979	Directly measured
ANDR7949	42.67	-110.5	148	0.082	45	1979	Directly measured
ANDR7949	42.67	-110.5	185	0.082	45	1979	Directly measured
ANDR7949	42.67	-110.5	223	0.082	45	1979	Directly measured
ANDR7949	42.67	-110.5	306	0.11	45	1979	Directly measured
ANDR7949	42.67	-110.5	473	0.11	45	1979	Directly measured
ANDR7949	42.67	-110.5	501	0.11	45	1979	Directly measured
ANDR7949	42.67	-110.5	1080	0.11	45	1979	Directly measured
ANDR7949	42.67	-110.5	1500	0.11	45	1979	Directly measured
ANDR7949	42.67	-110.5	1610	0.11	45	1979	Directly measured
ANDR7949	42.67	-110.5	1670	0.11	45	1979	Directly measured
ANDR7949	42.67	-110.5	1840	0.11	45	1979	Directly measured
ANDR7949	42.67	-110.5	3560	0.11	45	1979	Directly measured
ANDR7949	42.67	-110.5	4120	0.11	45	1979	Directly measured
ANDR7949	42.67	-110.5	4340	0.11	45	1979	Directly measured
ANDR7949	42.67	-110.5	5030	0.11	45	1979	Directly measured
ANDR7949	42.67	-110.5	5420	0.11	45	1979	Directly measured
ANDR7949	42.67	-110.5	5560	0.11	45	1979	Directly measured
ANDR7949	42.67	-110.5	5650	0.11	45	1979	Directly measured
ANDR7949	42.67	-110.5	6170	0.11	45	1979	Directly measured
ANDR7949	42.67	-110.5	6730	0.11	45	1979	Directly measured
ANDR8284	42.5	-109.5	540	0.068	45	1982	Directly measured
ANDR8284	42.5	-109.5	720	0.068	45	1982	Directly measured
ANDR8284	42.5	-109.5	1440	0.068	45	1982	Directly measured
ANDR8284	42.5	-109.5	1800	0.068	45	1982	Directly measured
ANDR8284	42.5	-109.5	3600	0.068	45	1982	Directly measured
ANDR8284	42.5	-109.5	4.773	6.28	42	1982	Directly measured
ANDR8284	42.5	-109.5	9.53	6.28	42	1982	Directly measured
ANDR8284	42.5	-109.5	9.554	6.28	42	1982	Directly measured
ANDR8284	42.5	-109.5	11.955	6.28	42	1982	Directly measured
ANDR8284	42.5	-109.5	14.295	6.28	42	1982	Directly measured
ANDR8284	42.5	-109.5	14.331	6.28	42	1982	Directly measured
ANDR8284	42.5	-109.5	19.108	6.28	42	1982	Directly measured
ARBO9498	39.08	-98.67	4.78	133	1401	1994	14C
ARBO9498	39.08	-98.67	3.996	378	1656	1994	14C
ARBO9498	39.08	-98.67	5.14	428	1510	1994	14C
ARBO9498	39.08	-98.67	2.143	494	1670	1994	14C
ARBO9498	39.08	-98.67	4.195	511	1590	1994	14C
ARBO9498	39.08	-98.67	0.66	1265	658	1994	14C
ARBO9498	39.08	-98.67	0.416	1286	668	1994	14C
ARBO9498	39.08	-98.67	1.026	1389	720	1994	14C
ARBO9498	39.08	-98.67	0.816	1434	742	1994	14C
ARBO9498	39.08	-98.67	1.863	1506	2477	1994	14C
ARBO9498	39.08	-98.67	1.779	1702	876	1994	14C
ARBO9498	39.08	-98.67	1.591	1807	929	1994	14C
ARBO9498	39.08	-98.67	1.473	1814	932	1994	14C
ARBO9498	39.08	-98.67	1.314	1889	970	1994	14C
ARBO9498	39.08	-98.67	2.588	1934	2263	1994	14C
ARBO9498	39.08	-98.67	3.151	2066	1058	1994	14C
ARBO9498	39.08	-98.67	1.828	3185	1618	1994	14C
ARBO9498	39.08	-98.67	1.341	4410	4050	1994	14C
ARBO9498	39.08	-98.67	1.548	4788	3861	1994	14C
ARBO9498	39.08	-98.67	1.642	4921	3795	1994	14C
ARBO9498	39.08	-98.67	0.379	5776	4804	1994	14C
ARBO9498	39.08	-98.67	1.393	6183	3117	1994	14C
ARBO9498	39.08	-98.67	0.518	6274	4555	1994	14C
ARBO9498	39.08	-98.67	0.611	7659	3855	1994	14C
AUST9121	30.99	-87.86	7.6	35	47	1991	137Cs
AUST9121	30.99	-87.86	7.829	35	82	1991	137Cs
AUST9121	30.99	-87.86	7.714	70	65	1991	137Cs
BALA0531	37	-104	0.581	1720	6129	2005	14C
BALA0531	37	-104	0.289	1732	13648	2005	14C
BALA0531	37	-104	0.215	2329	11607	2005	14C
BALA0531	37	-104	0.174	2875	13005	2005	14C
BALA0531	37	-104	0.145	3453	8716	2005	14C
BALA0531	37	-104	0.253	3955	12451	2005	14C
BALA0531	37	-104	0.29	5173	7856	2005	14C
BALA0531	37	-104	0.38	5255	2642	2005	14C
BALA0531	37	-104	0.177	5658	2843	2005	14C
BALA0531	37	-104	0.173	5782	9880	2005	14C
BALA0531	37	-104	0.255	5876	8608	2005	14C
BALA0531	37	-104	0.43	6975	3502	2005	14C
BALA0531	37	-104	0.202	7410	10694	2005	14C
BALA0531	37	-104	0.266	7502	9020	2005	14C
BALA0531	37	-104	0.23	8727	10036	2005	14C
BALA0531	37	-104	0.274	9130	9834	2005	14C
BALA0531	37	-104	0.336	10428	5228	2005	14C
BALA0531	37	-104	0.217	11521	5775	2005	14C
BALA0531	37	-104	0.315	12768	6398	2005	14C
BALA0531	37	-104	0.208	14500	7264	2005	14C
BALA0531	37	-104	0.311	14500	7264	2005	14C
BARN8853	35.33	-90.06	5.6	125	132	1988	14C
BARN8853	35.33	-90.06	1.064	752	570	1988	14C
BARN8853	35.33	-90.06	0.458	1397	1645	1988	14C
BARN8853	35.33	-90.06	12	51	57	1988	Archaeological
BARN8853	35.33	-90.06	18	51	57	1988	Archaeological
BARN8853	35.33	-90.06	22	51	57	1988	Archaeological
BARN8853	35.33	-90.06	7	87	75	1988	Archaeological
BARN8853	35.33	-90.06	10	87	75	1988	Archaeological
BARN8853	35.33	-90.06	13	87	75	1988	Archaeological
BEAC9448	43.67	-91.67	0.07	143	97	1994	Stratigraphy
BEAC9448	43.67	-91.67	0.07	143	97	1994	Stratigraphy
BEAC9448	43.67	-91.67	0.07	143	97	1994	Stratigraphy
BEAC9448	43.67	-91.67	2.769	143	97	1994	Stratigraphy
BEAC9448	43.67	-91.67	4.776	143	97	1994	Stratigraphy
BEAC9448	43.67	-91.67	5.839	143	97	1994	Stratigraphy
BEAC9448	43.67	-91.67	6.741	143	97	1994	Stratigraphy
BEAC9448	43.67	-91.67	8.49	143	97	1994	Stratigraphy
BEAC9448	43.67	-91.67	5.685	143	97	1994	Stratigraphy
BEAC9448	43.67	-91.67	4.783	143	97	1994	Stratigraphy
BEAC9448	43.67	-91.67	5.217	143	97	1994	Stratigraphy
BEAC9448	43.67	-91.67	4.273	143	97	1994	Stratigraphy
BEAC9448	43.67	-91.67	3.21	143	97	1994	Stratigraphy
BEAC9448	43.67	-91.67	2.86	143	97	1994	Stratigraphy
BEAC9448	43.67	-91.67	3.294	143	97	1994	Stratigraphy
BEAC9448	43.67	-91.67	7.168	143	97	1994	Stratigraphy
BEAC9448	43.67	-91.67	6.224	143	97	1994	Stratigraphy
BEAC9448	43.67	-91.67	3.608	143	97	1994	Stratigraphy
BEAC9448	43.67	-91.67	3.133	143	97	1994	Stratigraphy
BEAC9448	43.67	-91.67	2.42	143	97	1994	Stratigraphy
BEAC9448	43.67	-91.67	2.154	143	97	1994	Stratigraphy
BEAC9448	43.67	-91.67	4.301	143	97	1994	Stratigraphy
BEAC9448	43.67	-91.67	5.413	143	97	1994	Stratigraphy
BEAC9448	43.67	-91.67	6.07	143	97	1994	Stratigraphy
BEAC9448	43.67	-91.67	7.643	143	97	1994	Stratigraphy
BEAC9448	43.67	-91.67	8.308	143	97	1994	Stratigraphy
BEAC9448	43.67	-91.67	10.762	143	97	1994	Stratigraphy
BEAC9448	44.5	-92.67	17.042	143	97	1994	Stratigraphy
BEAC9448	44.5	-92.67	8.091	143	97	1994	Stratigraphy
BEAC9448	44.5	-92.67	18.252	143	97	1994	Stratigraphy
BEAC9448	44.5	-92.67	21.105	143	97	1994	Stratigraphy
BEAC9448	44.5	-92.67	16.301	143	97	1994	Stratigraphy
BEAC9448	44.5	-92.67	11.881	143	97	1994	Stratigraphy
BEAC9448	44.5	-92.67	11.189	143	97	1994	Stratigraphy
BEAC9448	44.5	-92.67	8.168	143	97	1994	Stratigraphy
BEAC9448	44.5	-92.67	6.881	143	97	1994	Stratigraphy
BEAC9448	44.5	-92.67	5.804	143	97	1994	Stratigraphy
BEAC9448	44.5	-92.67	3.993	143	97	1994	Stratigraphy
BEAC9448	44.5	-92.67	0.497	143	97	1994	Stratigraphy
BEAC9448	44.5	-92.67	0.077	143	97	1994	Stratigraphy
BEAC9448	44.5	-92.67	0.077	143	97	1994	Stratigraphy
BEAC9448	44.5	-92.67	0.077	143	97	1994	Stratigraphy
BEAC9448	44.5	-92.67	0.077	143	97	1994	Stratigraphy
BEAC9448	44.5	-92.67	0.077	143	97	1994	Stratigraphy
BEAC9448	44.5	-92.67	0.944	143	97	1994	Stratigraphy
BEAC9448	44.5	-92.67	7.434	143	97	1994	Stratigraphy
BEAC9448	44.5	-92.67	5.909	143	97	1994	Stratigraphy
BEAC9448	44.5	-92.67	7.028	143	97	1994	Stratigraphy
BEAC9448	44.5	-92.67	8.35	143	97	1994	Stratigraphy
BEAC9448	44.5	-92.67	7.895	143	97	1994	Stratigraphy
BEAC9448	44.5	-92.67	6.462	143	97	1994	Stratigraphy
BEAC9448	44.5	-92.67	5	143	97	1994	Stratigraphy
BEAC9448	44.5	-92.67	6.86	143	97	1994	Stratigraphy
BEAC9448	44.5	-92.67	6.483	143	97	1994	Stratigraphy
BEAC9448	44.5	-92.67	7.483	143	97	1994	Stratigraphy
BEAC9448	44.5	-92.67	4.098	143	97	1994	Stratigraphy
BEAC9448	44.5	-92.67	4.098	143	97	1994	Stratigraphy
BEAC9448	44.5	-92.67	2.972	143	97	1994	Stratigraphy
BEAC9448	44.5	-92.67	3.245	143	97	1994	Stratigraphy
BEAC9448	44.5	-92.67	4.084	143	97	1994	Stratigraphy
BEAC9448	44.5	-92.67	5.126	143	97	1994	Stratigraphy
BEAC9448	44.5	-92.67	5.133	143	97	1994	Stratigraphy
BEAC9448	44.5	-92.67	5.14	143	97	1994	Stratigraphy
BEAC9448	44.5	-92.67	5.93	143	97	1994	Stratigraphy
BEAC9448	44.5	-92.67	6.098	143	97	1994	Stratigraphy
BEAU9427	52.23	-117.2	0.301	1393	722	1994	14C
BEAU9427	52.23	-117.2	0.115	2261	2549	1994	14C
BEAU9427	52.23	-117.2	0.107	3469	5414	1994	14C
BEAU9427	52.23	-117.2	0.186	3654	1852	1994	14C
BEAU9427	52.23	-117.2	0.11	5730	4283	1994	14C
BEAU9427	52.23	-117.2	0.147	7123	3587	1994	14C
BECK6234	41.83	-96.75	44000	0.000338	65	1962	Directly measured
BECK6234	41.83	-96.75	53000	0.000338	65	1962	Directly measured
BECK6234	41.83	-96.75	61000	0.000338	65	1962	Directly measured
BECK6234	41.83	-96.75	88000	0.000338	65	1962	Directly measured
BECK6234	41.83	-96.75	180000	0.000338	65	1962	Directly measured
BECK6234	41.83	-96.75	220000	0.000338	65	1962	Directly measured
BECK6234	41.83	-96.75	260000	0.000338	65	1962	Directly measured
BECK6234	41.83	-96.75	310000	0.000338	65	1962	Directly measured
BECK6234	41.83	-96.75	350000	0.000338	65	1962	Directly measured
BECK6234	41.83	-96.75	440000	0.000338	65	1962	Directly measured
BECK6234	41.83	-96.75	530000	0.000338	65	1962	Directly measured
BECK6234	41.83	-96.75	610000	0.000338	65	1962	Directly measured
BECK6234	41.83	-96.75	700000	0.000338	65	1962	Directly measured
BECK6234	41.83	-96.75	790000	0.000338	65	1962	Directly measured
BECK6234	41.83	-96.75	880000	0.000338	65	1962	Directly measured
BECK6234	41.83	-96.75	920000	0.000338	65	1962	Directly measured
BECK6234	41.83	-96.75	1100000	0.000338	65	1962	Directly measured
BECK6234	41.83	-96.75	1400000	0.000338	65	1962	Directly measured
BECK6234	41.83	-96.75	1500000	0.000338	65	1962	Directly measured
BECK6234	41.83	-96.75	1800000	0.000338	65	1962	Directly measured
BECK6234	41.83	-96.75	1900000	0.000338	65	1962	Directly measured
BECK6234	41.83	-96.75	2600000	0.000338	65	1962	Directly measured
BECK6234	41.83	-96.75	3200000	0.000338	65	1962	Directly measured
BECK6234	41.83	-96.75	3300000	0.000338	65	1962	Directly measured
BECK6234	41.83	-96.75	3900000	0.000338	65	1962	Directly measured
BECK6234	41.83	-96.75	130000	0.00045	65	1962	Directly measured
BECK6234	41.83	-96.75	160000	0.00045	65	1962	Directly measured
BECK6234	41.83	-96.75	200000	0.00045	65	1962	Directly measured
BECK6234	41.83	-96.75	260000	0.00045	65	1962	Directly measured
BECK6234	41.83	-96.75	330000	0.00045	65	1962	Directly measured
BECK6234	41.83	-96.75	390000	0.00045	65	1962	Directly measured
BECK6234	41.83	-96.75	460000	0.00045	65	1962	Directly measured
BECK6234	41.83	-96.75	530000	0.00045	65	1962	Directly measured
BECK6234	41.83	-96.75	590000	0.00045	65	1962	Directly measured
BECK6234	41.83	-96.75	650000	0.00045	65	1962	Directly measured
BECK6234	41.83	-96.75	720000	0.00045	65	1962	Directly measured
BECK6234	41.83	-96.75	790000	0.00045	65	1962	Directly measured
BECK6234	41.83	-96.75	990000	0.00045	65	1962	Directly measured
BECK6234	41.83	-96.75	1100000	0.00045	65	1962	Directly measured
BECK6234	41.83	-96.75	1600000	0.00045	65	1962	Directly measured
BECK6234	41.83	-96.75	1700000	0.00045	65	1962	Directly measured
BECK6234	41.83	-96.75	1800000	0.00045	65	1962	Directly measured
BECK6234	41.83	-96.75	2400000	0.00045	65	1962	Directly measured
BECK6234	41.83	-96.75	7200	0.000788	65	1962	Directly measured
BECK6234	41.83	-96.75	18000	0.000788	65	1962	Directly measured
BECK6234	41.83	-96.75	36000	0.000788	65	1962	Directly measured
BECK6234	41.83	-96.75	72000	0.000788	65	1962	Directly measured
BECK6234	41.83	-96.75	150000	0.000788	65	1962	Directly measured
BECK6234	41.83	-96.75	160000	0.000788	65	1962	Directly measured
BECK6234	41.83	-96.75	170000	0.000788	65	1962	Directly measured
BECK6234	41.83	-96.75	180000	0.000788	65	1962	Directly measured
BECK6234	41.83	-96.75	220000	0.000788	65	1962	Directly measured
BECK6234	41.83	-96.75	290000	0.000788	65	1962	Directly measured
BECK6234	41.83	-96.75	330000	0.000788	65	1962	Directly measured
BECK6234	41.83	-96.75	380000	0.000788	65	1962	Directly measured
BECK6234	41.83	-96.75	470000	0.000788	65	1962	Directly measured
BECK6234	41.83	-96.75	510000	0.000788	65	1962	Directly measured
BECK6234	41.83	-96.75	540000	0.000788	65	1962	Directly measured
BECK6234	41.83	-96.75	610000	0.000788	65	1962	Directly measured
BECK6234	41.83	-96.75	760000	0.000788	65	1962	Directly measured
BECK6234	41.83	-96.75	800000	0.000788	65	1962	Directly measured
BECK6234	41.83	-96.75	16000	0.0018	65	1962	Directly measured
BECK6234	41.83	-96.75	25000	0.0018	65	1962	Directly measured
BECK6234	41.83	-96.75	33000	0.0018	65	1962	Directly measured
BECK6234	41.83	-96.75	49000	0.0018	65	1962	Directly measured
BECK6234	41.83	-96.75	65000	0.0018	65	1962	Directly measured
BECK6234	41.83	-96.75	160000	0.0018	65	1962	Directly measured
BECK6234	41.83	-96.75	180000	0.0018	65	1962	Directly measured
BECK6234	41.83	-96.75	210000	0.0018	65	1962	Directly measured
BECK6234	41.83	-96.75	260000	0.0018	65	1962	Directly measured
BECK6234	41.83	-96.75	280000	0.0018	65	1962	Directly measured
BECK6234	41.83	-96.75	300000	0.0018	65	1962	Directly measured
BECK6234	41.83	-96.75	430000	0.0018	65	1962	Directly measured
BECK6234	41.83	-96.75	480000	0.0018	65	1962	Directly measured
BECK6234	41.83	-96.75	490000	0.0018	65	1962	Directly measured
BECK6234	41.83	-96.75	11000	0.0027	65	1962	Directly measured
BECK6234	41.83	-96.75	22000	0.0027	65	1962	Directly measured
BECK6234	41.83	-96.75	33000	0.0027	65	1962	Directly measured
BECK6234	41.83	-96.75	38000	0.0027	65	1962	Directly measured
BECK6234	41.83	-96.75	44000	0.0027	65	1962	Directly measured
BECK6234	41.83	-96.75	55000	0.0027	65	1962	Directly measured
BECK6234	41.83	-96.75	77000	0.0027	65	1962	Directly measured
BECK6234	41.83	-96.75	88000	0.0027	65	1962	Directly measured
BECK6234	41.83	-96.75	190000	0.0027	65	1962	Directly measured
BECK6234	41.83	-96.75	320000	0.0027	65	1962	Directly measured
BECK6234	41.83	-96.75	370000	0.0027	65	1962	Directly measured
BECK6234	41.83	-96.75	460000	0.0027	65	1962	Directly measured
BECK6234	41.83	-96.75	10000	0.00293	65	1962	Directly measured
BECK6234	41.83	-96.75	20000	0.00293	65	1962	Directly measured
BECK6234	41.83	-96.75	25000	0.00293	65	1962	Directly measured
BECK6234	41.83	-96.75	30000	0.00293	65	1962	Directly measured
BECK6234	41.83	-96.75	35000	0.00293	65	1962	Directly measured
BECK6234	41.83	-96.75	40000	0.00293	65	1962	Directly measured
BECK6234	41.83	-96.75	45000	0.00293	65	1962	Directly measured
BECK6234	41.83	-96.75	56000	0.00293	65	1962	Directly measured
BECK6234	41.83	-96.75	61000	0.00293	65	1962	Directly measured
BECK6234	41.83	-96.75	81000	0.00293	65	1962	Directly measured
BECK6234	41.83	-96.75	91000	0.00293	65	1962	Directly measured
BECK6234	41.83	-96.75	100000	0.00293	65	1962	Directly measured
BECK6234	41.83	-96.75	190000	0.00293	65	1962	Directly measured
BECK6234	41.83	-96.75	1300	0.0045	65	1962	Directly measured
BECK6234	41.83	-96.75	3300	0.0045	65	1962	Directly measured
BECK6234	41.83	-96.75	20000	0.0045	65	1962	Directly measured
BECK6234	41.83	-96.75	26000	0.0045	65	1962	Directly measured
BECK6234	41.83	-96.75	39000	0.0045	65	1962	Directly measured
BECK6234	41.83	-96.75	46000	0.0045	65	1962	Directly measured
BECK6234	41.83	-96.75	59000	0.0045	65	1962	Directly measured
BECK6234	41.83	-96.75	65000	0.0045	65	1962	Directly measured
BECK6234	41.83	-96.75	92000	0.0045	65	1962	Directly measured
BECK6234	41.83	-96.75	99000	0.0045	65	1962	Directly measured
BECK6234	41.83	-96.75	130000	0.0045	65	1962	Directly measured
BECK6234	41.83	-96.75	11000	0.00495	65	1962	Directly measured
BECK6234	41.83	-96.75	17000	0.00495	65	1962	Directly measured
BECK6234	41.83	-96.75	23000	0.00495	65	1962	Directly measured
BECK6234	41.83	-96.75	29000	0.00495	65	1962	Directly measured
BECK6234	41.83	-96.75	40000	0.00495	65	1962	Directly measured
BECK6234	41.83	-96.75	46000	0.00495	65	1962	Directly measured
BECK6234	41.83	-96.75	110000	0.00495	65	1962	Directly measured
BECK6234	41.83	-96.75	120000	0.00495	65	1962	Directly measured
BECK6234	41.83	-96.75	11000	0.00529	65	1962	Directly measured
BECK6234	41.83	-96.75	22000	0.00529	65	1962	Directly measured
BECK6234	41.83	-96.75	67000	0.00529	65	1962	Directly measured
BECK6234	41.83	-96.75	78000	0.00529	65	1962	Directly measured
BECK6234	41.83	-96.75	120000	0.00529	65	1962	Directly measured
BECK6234	41.83	-96.75	130000	0.00529	65	1962	Directly measured
BECK6234	41.83	-96.75	180000	0.00529	65	1962	Directly measured
BECK6234	41.83	-96.75	210000	0.00529	65	1962	Directly measured
BECK6234	41.83	-96.75	310000	0.00529	65	1962	Directly measured
BEND7175	42.07	-89.78	2.126	1146	621	1971	14C
BEND7175	42.68	-90.53	0.334	6857	3477	1971	14C
BEND7521	43.72	-90.62	0.71	2834	1461	1975	14C
BEND7521	43.72	-90.62	0.2	3036	4396	1975	14C
BEND7521	42.7	-90.57	0.888	3320	1704	1975	14C
BEND7521	43.72	-90.62	0.495	5028	2558	1975	14C
BEND7521	43.72	-90.62	0.44	5870	2979	1975	14C
BEND7521	43.63	-90.53	0.185	5947	3018	1975	14C
BEND7521	43.63	-90.53	0.256	6639	3364	1975	14C
BEND7625	43.65	-90.58	2.444	779	433	1976	14C
BEND7625	43.65	-90.58	1.822	904	495	1976	14C
BEND7625	43.65	-90.7	0.871	1148	617	1976	14C
BEND7625	43.82	-90.52	1.61	1926	1006	1976	14C
BEND7625	43.82	-90.52	1.273	2160	1123	1976	14C
BEND7625	43.77	-90.58	1.056	2368	1227	1976	14C
BEND7625	43.72	-90.6	0.577	2515	1301	1976	14C
BEND7625	43.8	-90.6	1.095	2740	1413	1976	14C
BEND7625	43.8	-90.6	0.86	2772	1429	1976	14C
BEND7625	43.82	-90.52	0.449	3927	2007	1976	14C
BEND7625	43.82	-90.52	0.42	6307	3197	1976	14C
BEND7625	37.52	-109.93	0.495	8216	4151	1976	14C
BEND7625	42.25	-77.97	0.321	14796	7441	1976	14C
BEND7727	43.73	-90.6	1.462	2052	1068	1977	14C
BEND7727	43.73	-90.68	0.424	4947	2516	1977	14C
BEND7727	43.73	-90.7	0.383	5875	2980	1977	14C
BEND7727	43.83	-90.5	0.432	6481	3283	1977	14C
BEND7727	43.47	-90.35	0.195	7711	3898	1977	14C
BEND8015	42.93	-90.5	8.145	221	150	1980	14C
BEND8015	42.93	-90.5	2.758	507	293	1980	14C
BEND8015	39.05	-94.08	4.979	2410	1244	1980	14C
BEND8015	43.73	-90.7	0.416	5044	2561	1980	14C
BEND8015	43.73	-90.67	0.425	5186	2632	1980	14C
BEND8015	43.73	-90.7	0.387	5944	3011	1980	14C
BEND8015	43.73	-90.63	0.29	8622	4350	1980	14C
BEND8015	43.73	-90.68	0.244	10259	5169	1980	14C
BEND8015	42.4	-90.4	0.171	10795	5437	1980	14C
BEND8283	43.4	-90.4	0.186	916	10774	1982	14C
BEND8283	43.4	-90.4	0.138	3429	1752	1982	14C
BEND8283	43.78	-90.55	0.489	4294	2184	1982	14C
BEND8283	43.75	-90.58	0.418	6218	3146	1982	14C
BEND8283	43.73	-90.6	0.406	6308	3191	1982	14C
BEND8283	43.73	-90.65	0.422	6633	3354	1982	14C
BEND8283	43.4	-90.4	0.0839	6850	6891	1982	14C
BEND8283	43.4	-90.4	0.0964	7766	7349	1982	14C
BEND8283	43.78	-90.55	0.32	7956	4015	1982	14C
BEND8283	43.4	-90.4	0.102	10279	5177	1982	14C
BEND8283	43.4	-90.4	0.109	11195	5635	1982	14C
BERG6667	34.02	-119.77	6.773	180	143	1966	14C
BERG6667	34	-120.1	1.093	697	402	1966	14C
BERG6667	40.48	-124	2.902	10712	5409	1966	14C
BERG6667	40.48	-124	1.502	10754	5430	1966	14C
BERG6667	40.48	-124	0.804	10998	5552	1966	14C
BERG6667	36.33	-117.33	0.13	11510	5808	1966	14C
BERG6667	36.33	-117.33	0.028	12489	6298	1966	14C
BERG6667	34.02	-120.2	0.0907	20155	10131	1966	14C
BERG6667	34.33	-120.2	0.0883	31071	15589	1966	14C
BIAS9401	34.33	-117.88	0.556	54	481	1994	14C
BIAS9401	34.5	-117.87	0.179	56	1002	1994	14C
BIAS9401	34.5	-117.87	0.357	56	582	1994	14C
BIAS9401	34.5	-117.87	1.75	57	1948	1994	14C
BIAS9401	34.33	-117.88	0.667	60	479	1994	14C
BIAS9401	34.33	-117.88	0.597	67	418	1994	14C
BIAS9401	34.5	-117.87	0.643	70	1069	1994	14C
BIAS9401	34.33	-117.88	1.13	71	685	1994	14C
BIAS9401	34.33	-117.88	0.685	73	421	1994	14C
BIAS9401	34.5	-117.87	0.523	74.5	201	1994	14C
BIAS9401	34.5	-117.87	0.268	74.7	686	1994	14C
BIAS9401	34.5	-117.87	0.326	76.8	892	1994	14C
BIAS9401	34.5	-117.87	1.12	77.9	1558	1994	14C
BIAS9401	34.5	-117.87	2.28	79	1959	1994	14C
BIAS9401	34.33	-117.88	0.864	81	410	1994	14C
BIAS9401	34.5	-117.87	0.854	82	655	1994	14C
BIAS9401	34.5	-117.87	1.16	83.9	1561	1994	14C
BIAS9401	34.33	-117.88	0.92	87	413	1994	14C
BIAS9401	34.5	-117.87	0.275	90.8	929	1994	14C
BIAS9401	34.5	-117.87	2.12	92	1930	1994	14C
BIAS9401	34.5	-117.87	2.5	92	1960	1994	14C
BIAS9401	34.5	-117.87	0.27	92.5	285	1994	14C
BIAS9401	34.5	-117.87	0.857	93.3	601	1994	14C
BIAS9401	34.33	-117.88	0.6	100	459	1994	14C
BIAS9401	34.5	-117.87	0.196	102	980	1994	14C
BIAS9401	34.5	-117.87	0.714	112	670	1994	14C
BIAS9401	34.5	-117.87	2.41	114	1941	1994	14C
BIAS9401	34.5	-117.87	0.567	115	1102	1994	14C
BIAS9401	34.5	-117.87	0.285	123	916	1994	14C
BIAS9401	34.5	-117.87	0.437	126	1037	1994	14C
BIAS9401	34.33	-117.88	0.63	127	448	1994	14C
BIAS9401	34.5	-117.87	2.56	127	1948	1994	14C
BIAS9401	34.5	-117.87	0.0775	129	789	1994	14C
BIAS9401	34.5	-117.87	0.223	134	1221	1994	14C
BIAS9401	34.5	-117.87	0.628	134	306	1994	14C
BIAS9401	34.5	-117.87	0.0109	137	94	1994	14C
BIAS9401	34.5	-117.87	0.652	138	623	1994	14C
BIAS9401	34.33	-117.88	0.5	140	579	1994	14C
BIAS9401	34.33	-117.88	0.78	141	440	1994	14C
BIAS9401	34.5	-117.87	0.421	142	1230	1994	14C
BIAS9401	34.33	-117.88	0.276	145	987	1994	14C
BIAS9401	34.5	-117.87	0.238	147	958	1994	14C
BIAS9401	34.33	-117.88	0.13	154	291	1994	14C
BIAS9401	34.5	-117.87	0.126	159	774	1994	14C
BIAS9401	34.5	-117.87	0.124	161	805	1994	14C
BIAS9401	34.33	-117.88	0.307	163	107	1994	14C
BIAS9401	34.5	-117.87	0.383	167	248	1994	14C
BIAS9401	34.33	-117.88	0.298	168	298	1994	14C
BIAS9401	34.5	-117.87	0.595	168	638	1994	14C
BIAS9401	34.5	-117.87	0.44	171	1060	1994	14C
BIAS9401	34.5	-117.87	0.377	172	1015	1994	14C
BIAS9401	34.5	-117.87	0.251	179	944	1994	14C
BIAS9401	34.5	-117.87	0.279	179	1199	1994	14C
BIAS9401	34.33	-117.88	0.556	180	279	1994	14C
BIAS9401	34.5	-117.87	0.217	184	466	1994	14C
BIAS9401	34.5	-117.87	0.428	187	1208	1994	14C
BIAS9401	34.33	-117.88	0.688	189	120	1994	14C
BIAS9401	34.33	-117.88	0.105	190	814	1994	14C
BIAS9401	34.5	-117.87	0.157	191	790	1994	14C
BIAS9401	34.33	-117.88	0.515	194	551	1994	14C
BIAS9401	34.33	-117.88	0.67	194	286	1994	14C
BIAS9401	34.33	-117.88	0.359	195	312	1994	14C
BIAS9401	34.33	-117.88	0.55	200	549	1994	14C
BIAS9401	34.5	-117.87	0.147	204	751	1994	14C
BIAS9401	34.5	-117.87	0.17	206	827	1994	14C
BIAS9401	34.5	-117.87	0.591	209	269	1994	14C
BIAS9401	34.5	-117.87	0.192	211	131	1994	14C
BIAS9401	34.33	-117.88	0.711	211	615	1994	14C
BIAS9401	34.5	-117.87	0.369	217	993	1994	14C
BIAS9401	34.5	-117.87	0.392	217	1038	1994	14C
BIAS9401	34.5	-117.87	0.275	218	1408	1994	14C
BIAS9401	34.33	-117.88	0.679	221	300	1994	14C
BIAS9401	34.5	-117.87	0.313	224	1411	1994	14C
BIAS9401	34.5	-117.87	0.398	226	1397	1994	14C
BIAS9401	34.5	-117.87	0.44	226	442	1994	14C
BIAS9401	34.5	-117.87	0.431	232	1410	1994	14C
BIAS9401	34.33	-117.88	0.383	235	332	1994	14C
BIAS9401	34.5	-117.87	0.17	236	767	1994	14C
BIAS9401	34.5	-117.87	0.191	236	812	1994	14C
BIAS9401	34.5	-117.87	0.25	240	494	1994	14C
BIAS9401	34.33	-117.88	0.542	240	529	1994	14C
BIAS9401	34.5	-117.87	0.373	241	735	1994	14C
BIAS9401	34.33	-117.88	0.415	241	335	1994	14C
BIAS9401	34.5	-117.87	0.361	249	979	1994	14C
BIAS9401	34.5	-117.87	0.382	249	1169	1994	14C
BIAS9401	34.5	-117.87	0.179	252	850	1994	14C
BIAS9401	34.5	-117.87	0.486	257	1168	1994	14C
BIAS9401	34.33	-117.88	0.383	261	780	1994	14C
BIAS9401	34.33	-117.88	0.651	261	320	1994	14C
BIAS9401	34.33	-117.88	0.679	265	587	1994	14C
BIAS9401	34.33	-117.88	0.562	267	518	1994	14C
BIAS9401	34.33	-117.88	0.674	267	323	1994	14C
BIAS9401	34.33	-117.88	0.701	271	585	1994	14C
BIAS9401	34.5	-117.87	0.366	273	751	1994	14C
BIAS9401	34.5	-117.87	0.433	277	513	1994	14C
BIAS9401	34.5	-117.87	0.196	281	790	1994	14C
BIAS9401	34.5	-117.87	0.293	281	1740	1994	14C
BIAS9401	34.33	-117.88	0.641	281	510	1994	14C
BIAS9401	34.5	-117.87	0.195	282	835	1994	14C
BIAS9401	34.5	-117.87	0.424	282	470	1994	14C
BIAS9401	34.5	-117.87	0.375	294	1001	1994	14C
BIAS9401	34.33	-117.88	0.441	295	362	1994	14C
BIAS9401	34.5	-117.87	0.37	297	703	1994	14C
BIAS9401	34.5	-117.87	0.522	302	1450	1994	14C
BIAS9401	34.5	-117.87	0.216	304	177	1994	14C
BIAS9401	34.5	-117.87	0.344	305	1142	1994	14C
BIAS9401	34.5	-117.87	0.179	308	878	1994	14C
BIAS9401	34.5	-117.87	0.605	310	1449	1994	14C
BIAS9401	34.33	-117.88	0.675	311	565	1994	14C
BIAS9401	34.5	-117.87	0.431	313	1141	1994	14C
BIAS9401	34.5	-117.87	0.562	316	1757	1994	14C
BIAS9401	34.5	-117.87	0.362	318	773	1994	14C
BIAS9401	34.5	-117.87	0.391	318	398	1994	14C
BIAS9401	34.5	-117.87	0.562	319	489	1994	14C
BIAS9401	34.33	-117.88	0.654	321	350	1994	14C
BIAS9401	34.5	-117.87	0.404	322	535	1994	14C
BIAS9401	34.5	-117.87	0.199	327	813	1994	14C
BIAS9401	34.5	-117.87	0.365	329	724	1994	14C
BIAS9401	34.33	-117.88	0.179	335	887	1994	14C
BIAS9401	34.5	-117.87	0.192	338	863	1994	14C
BIAS9401	34.33	-117.88	0.68	338	553	1994	14C
BIAS9401	34.33	-117.88	0.438	343	197	1994	14C
BIAS9401	34.5	-117.87	0.361	346	198	1994	14C
BIAS9401	34.5	-117.87	0.327	351	1120	1994	14C
BIAS9401	34.5	-117.87	0.398	352	550	1994	14C
BIAS9401	34.33	-117.88	0.739	352	545	1994	14C
BIAS9401	34.33	-117.88	0.504	357	204	1994	14C
BIAS9401	34.5	-117.87	0.404	359	1119	1994	14C
BIAS9401	34.5	-117.87	0.474	359	1699	1994	14C
BIAS9401	34.5	-117.87	0.333	360	1339	1994	14C
BIAS9401	34.5	-117.87	0.343	364	796	1994	14C
BIAS9401	34.5	-117.87	0.521	364	511	1994	14C
BIAS9401	34.5	-117.87	0.493	365	1702	1994	14C
BIAS9401	34.5	-117.87	0.355	366	1337	1994	14C
BIAS9401	34.5	-117.87	0.744	373	1791	1994	14C
BIAS9401	34.5	-117.87	0.361	374	741	1994	14C
BIAS9401	34.5	-117.87	0.386	374	426	1994	14C
BIAS9401	34.5	-117.87	0.265	378	913	1994	14C
BIAS9401	34.5	-117.87	0.196	383	841	1994	14C
BIAS9401	34.33	-117.88	0.521	384	217	1994	14C
BIAS9401	34.5	-117.87	0.416	393	361	1994	14C
BIAS9401	34.5	-117.87	0.506	394	526	1994	14C
BIAS9401	34.5	-117.87	0.673	394	1721	1994	14C
BIAS9401	34.5	-117.87	0.905	395	1802	1994	14C
BIAS9401	34.5	-117.87	0.328	396	1087	1994	14C
BIAS9401	34.5	-117.87	0.688	400	1719	1994	14C
BIAS9401	34.33	-117.88	0.424	401	710	1994	14C
BIAS9401	34.5	-117.87	0.396	404	1101	1994	14C
BIAS9401	34.5	-117.87	0.346	405	1312	1994	14C
BIAS9401	34.33	-117.88	0.345	406	852	1994	14C
BIAS9401	34.5	-117.87	0.27	408	898	1994	14C
BIAS9401	34.5	-117.87	1	408	1798	1994	14C
BIAS9401	34.5	-117.87	0.365	411	1320	1994	14C
BIAS9401	34.5	-117.87	0.497	412	445	1994	14C
BIAS9401	34.5	-117.87	0.321	420	824	1994	14C
BIAS9401	34.5	-117.87	0.345	420	764	1994	14C
BIAS9401	34.5	-117.87	0.284	423	936	1994	14C
BIAS9401	34.33	-117.88	0.519	424	237	1994	14C
BIAS9401	34.5	-117.87	0.327	428	1068	1994	14C
BIAS9401	34.33	-117.88	0.535	430	240	1994	14C
BIAS9401	34.33	-117.88	0.46	435	432	1994	14C
BIAS9401	34.5	-117.87	0.39	436	1077	1994	14C
BIAS9401	34.5	-117.87	0.49	444	1381	1994	14C
BIAS9401	34.5	-117.87	0.409	449	389	1994	14C
BIAS9401	34.5	-117.87	0.809	451	1750	1994	14C
BIAS9401	34.5	-117.87	0.265	453	876	1994	14C
BIAS9401	34.5	-117.87	0.287	453	921	1994	14C
BIAS9401	34.33	-117.88	0.44	455	682	1994	14C
BIAS9401	34.5	-117.87	0.47	457	468	1994	14C
BIAS9401	34.5	-117.87	0.821	457	1748	1994	14C
BIAS9401	34.33	-117.88	0.456	461	680	1994	14C
BIAS9401	34.33	-117.88	0.607	461	420	1994	14C
BIAS9401	34.5	-117.87	0.941	473	1761	1994	14C
BIAS9401	34.5	-117.87	0.389	475	1282	1994	14C
BIAS9401	34.5	-117.87	0.326	476	792	1994	14C
BIAS9401	34.5	-117.87	0.95	479	1759	1994	14C
BIAS9401	34.5	-117.87	0.312	481	615	1994	14C
BIAS9401	34.5	-117.87	0.405	481	1280	1994	14C
BIAS9401	34.33	-117.88	0.537	484	267	1994	14C
BIAS9401	34.5	-117.87	0.461	486	482	1994	14C
BIAS9401	34.5	-117.87	0.501	486	407	1994	14C
BIAS9401	34.5	-117.87	1.02	486	1767	1994	14C
BIAS9401	34.5	-117.87	0.486	489	1359	1994	14C
BIAS9401	34.5	-117.87	0.367	490	859	1994	14C
BIAS9401	34.5	-117.87	1.03	492	1760	1994	14C
BIAS9401	34.5	-117.87	0.282	497	898	1994	14C
BIAS9401	34.33	-117.88	0.459	501	660	1994	14C
BIAS9401	34.33	-117.88	0.553	506	467	1994	14C
BIAS9401	34.5	-117.87	0.312	513	631	1994	14C
BIAS9401	34.5	-117.87	0.401	523	591	1994	14C
BIAS9401	34.33	-117.88	0.473	528	648	1994	14C
BIAS9401	34.5	-117.87	0.312	530	290	1994	14C
BIAS9401	34.5	-117.87	0.367	531	1250	1994	14C
BIAS9401	34.5	-117.87	0.477	531	430	1994	14C
BIAS9401	34.33	-117.88	0.677	532	455	1994	14C
BIAS9401	34.5	-117.87	0.374	535	882	1994	14C
BIAS9401	34.5	-117.87	0.382	537	1248	1994	14C
BIAS9401	34.33	-117.88	0.517	542	640	1994	14C
BIAS9401	34.5	-117.87	0.366	546	827	1994	14C
BIAS9401	34.33	-117.88	0.385	546	782	1994	14C
BIAS9401	34.5	-117.87	0.395	555	607	1994	14C
BIAS9401	34.5	-117.87	0.269	557	1003	1994	14C
BIAS9401	34.5	-117.87	0.314	558	653	1994	14C
BIAS9401	34.5	-117.87	0.505	559	1319	1994	14C
BIAS9401	34.5	-117.87	0.47	561	445	1994	14C
BIAS9401	34.5	-117.87	0.319	565	1007	1994	14C
BIAS9401	34.5	-117.87	0.355	577	1228	1994	14C
BIAS9401	34.5	-117.87	0.369	583	1231	1994	14C
BIAS9401	34.5	-117.87	0.412	583	1591	1994	14C
BIAS9401	34.5	-117.87	0.315	586	318	1994	14C
BIAS9401	34.5	-117.87	0.273	587	988	1994	14C
BIAS9401	34.5	-117.87	0.373	591	850	1994	14C
BIAS9401	34.5	-117.87	0.457	591	1590	1994	14C
BIAS9401	34.5	-117.87	0.319	595	992	1994	14C
BIAS9401	34.5	-117.87	0.391	600	629	1994	14C
BIAS9401	34.33	-117.88	0.4	600	754	1994	14C
BIAS9401	34.5	-117.87	0.306	604	676	1994	14C
BIAS9401	34.33	-117.88	0.413	606	752	1994	14C
BIAS9401	34.5	-117.87	0.476	615	1292	1994	14C
BIAS9401	34.5	-117.87	0.381	616	547	1994	14C
BIAS9401	34.5	-117.87	0.542	618	1608	1994	14C
BIAS9401	34.5	-117.87	0.354	622	1210	1994	14C
BIAS9401	34.5	-117.87	0.393	623	337	1994	14C
BIAS9401	34.33	-117.88	0.529	624	337	1994	14C
BIAS9401	34.5	-117.87	0.583	626	1597	1994	14C
BIAS9401	34.5	-117.87	0.366	628	1208	1994	14C
BIAS9401	34.5	-117.87	0.269	632	965	1994	14C
BIAS9401	34.5	-117.87	0.313	640	969	1994	14C
BIAS9401	34.5	-117.87	0.378	646	652	1994	14C
BIAS9401	34.33	-117.88	0.418	646	732	1994	14C
BIAS9401	34.5	-117.87	0.377	648	563	1994	14C
BIAS9401	34.5	-117.87	0.352	654	1191	1994	14C
BIAS9401	34.5	-117.87	0.295	660	704	1994	14C
BIAS9401	34.5	-117.87	0.364	660	1189	1994	14C
BIAS9401	34.5	-117.87	0.458	661	1270	1994	14C
BIAS9401	34.5	-117.87	0.382	668	359	1994	14C
BIAS9401	34.5	-117.87	0.344	669	949	1994	14C
BIAS9401	34.33	-117.88	0.431	673	721	1994	14C
BIAS9401	34.5	-117.87	0.644	675	1642	1994	14C
BIAS9401	34.5	-117.87	0.384	677	953	1994	14C
BIAS9401	34.5	-117.87	0.681	683	1631	1994	14C
BIAS9401	34.33	-117.88	0.466	687	713	1994	14C
BIAS9401	34.5	-117.87	0.396	690	509	1994	14C
BIAS9401	34.5	-117.87	0.375	692	585	1994	14C
BIAS9401	34.33	-117.88	0.59	695	373	1994	14C
BIAS9401	34.33	-117.88	0.431	696	562	1994	14C
BIAS9401	34.5	-117.87	0.739	697	1648	1994	14C
BIAS9401	34.5	-117.87	0.379	698	374	1994	14C
BIAS9401	34.5	-117.87	0.363	702	680	1994	14C
BIAS9401	34.5	-117.87	0.773	705	1642	1994	14C
BIAS9401	34.5	-117.87	0.45	706	1247	1994	14C
BIAS9401	34.5	-117.87	0.796	710	1649	1994	14C
BIAS9401	34.5	-117.87	0.829	718	1648	1994	14C
BIAS9401	34.5	-117.87	0.393	722	525	1994	14C
BIAS9401	34.33	-117.88	0.526	722	550	1994	14C
BIAS9401	34.5	-117.87	0.345	725	922	1994	14C
BIAS9401	34.5	-117.87	0.414	725	1522	1994	14C
BIAS9401	34.5	-117.87	0.329	730	739	1994	14C
BIAS9401	34.5	-117.87	0.382	733	926	1994	14C
BIAS9401	34.5	-117.87	0.444	738	1228	1994	14C
BIAS9401	34.5	-117.87	0.365	739	609	1994	14C
BIAS9401	34.5	-117.87	0.519	760	1539	1994	14C
BIAS9401	34.5	-117.87	0.389	767	548	1994	14C
BIAS9401	34.5	-117.87	0.416	770	1499	1994	14C
BIAS9401	34.5	-117.87	0.388	772	715	1994	14C
BIAS9401	34.5	-117.87	0.336	775	762	1994	14C
BIAS9401	34.5	-117.87	0.307	783	1131	1994	14C
BIAS9401	34.5	-117.87	0.317	789	1129	1994	14C
BIAS9401	34.5	-117.87	0.352	795	637	1994	14C
BIAS9401	34.5	-117.87	0.516	805	1512	1994	14C
BIAS9401	34.5	-117.87	0.308	813	1111	1994	14C
BIAS9401	34.5	-117.87	0.379	813	571	1994	14C
BIAS9401	34.5	-117.87	0.391	817	738	1994	14C
BIAS9401	34.5	-117.87	0.606	817	1568	1994	14C
BIAS9401	34.5	-117.87	0.317	819	1109	1994	14C
BIAS9401	34.5	-117.87	0.332	827	439	1994	14C
BIAS9401	34.5	-117.87	0.685	839	1579	1994	14C
BIAS9401	34.5	-117.87	0.435	840	1459	1994	14C
BIAS9401	34.33	-117.88	0.404	841	635	1994	14C
BIAS9401	34.5	-117.87	0.733	852	1580	1994	14C
BIAS9401	34.5	-117.87	0.303	858	1088	1994	14C
BIAS9401	34.5	-117.87	0.332	859	455	1994	14C
BIAS9401	34.5	-117.87	0.597	862	1540	1994	14C
BIAS9401	34.5	-117.87	0.313	864	1091	1994	14C
BIAS9401	34.5	-117.87	0.375	865	672	1994	14C
BIAS9401	34.5	-117.87	0.389	867	1168	1994	14C
BIAS9401	34.33	-117.88	0.484	867	623	1994	14C
BIAS9401	34.5	-117.87	0.367	869	599	1994	14C
BIAS9401	34.5	-117.87	0.526	875	1482	1994	14C
BIAS9401	34.5	-117.87	0.673	884	1551	1994	14C
BIAS9401	34.33	-117.88	0.486	885	468	1994	14C
BIAS9401	34.5	-117.87	0.358	895	1062	1994	14C
BIAS9401	34.5	-117.87	0.419	896	1427	1994	14C
BIAS9401	34.5	-117.87	0.387	897	1148	1994	14C
BIAS9401	34.5	-117.87	0.719	897	1558	1994	14C
BIAS9401	34.5	-117.87	0.366	901	1065	1994	14C
BIAS9401	34.5	-117.87	0.332	904	477	1994	14C
BIAS9401	34.5	-117.87	0.319	909	829	1994	14C
BIAS9401	34.5	-117.87	0.379	909	694	1994	14C
BIAS9401	34.5	-117.87	0.349	917	833	1994	14C
BIAS9401	34.5	-117.87	0.505	931	1450	1994	14C
BIAS9401	34.5	-117.87	0.601	932	1510	1994	14C
BIAS9401	34.5	-117.87	0.387	939	634	1994	14C
BIAS9401	34.5	-117.87	0.38	942	1130	1994	14C
BIAS9401	34.5	-117.87	0.409	942	1410	1994	14C
BIAS9401	34.5	-117.87	0.326	950	500	1994	14C
BIAS9401	34.5	-117.87	0.358	951	1035	1994	14C
BIAS9401	34.5	-117.87	0.368	951	805	1994	14C
BIAS9401	34.5	-117.87	0.671	954	1521	1994	14C
BIAS9401	34.5	-117.87	0.366	957	1033	1994	14C
BIAS9401	34.5	-117.87	0.396	959	809	1994	14C
BIAS9401	34.5	-117.87	0.714	967	1528	1994	14C
BIAS9401	34.5	-117.87	0.491	977	1428	1994	14C
BIAS9401	34.5	-117.87	0.426	979	1109	1994	14C
BIAS9401	34.5	-117.87	0.39	984	656	1994	14C
BIAS9401	34.5	-117.87	0.405	987	1388	1994	14C
BIAS9401	34.5	-117.87	0.577	988	1478	1994	14C
BIAS9401	34.5	-117.87	0.318	1006	528	1994	14C
BIAS9401	34.5	-117.87	0.644	1010	1489	1994	14C
BIAS9401	34.5	-117.87	0.402	1020	1369	1994	14C
BIAS9401	34.5	-117.87	0.484	1020	1409	1994	14C
BIAS9401	34.5	-117.87	0.684	1020	1499	1994	14C
BIAS9401	34.5	-117.87	0.423	1030	1079	1994	14C
BIAS9401	34.33	-117.88	0.457	1030	540	1994	14C
BIAS9401	34.5	-117.87	0.561	1030	1459	1994	14C
BIAS9401	34.5	-117.87	0.359	1040	759	1994	14C
BIAS9401	34.5	-117.87	0.385	1050	764	1994	14C
BIAS9401	34.5	-117.87	0.479	1050	1389	1994	14C
BIAS9401	34.5	-117.87	0.625	1060	1469	1994	14C
BIAS9401	34.5	-117.87	0.664	1070	1469	1994	14C
BIAS9401	34.5	-117.87	0.339	1074	562	1994	14C
BIAS9401	34.5	-117.87	0.552	1080	1429	1994	14C
BIAS9401	34.5	-117.87	0.613	1100	1449	1994	14C
BIAS9401	34.5	-117.87	0.545	1110	1419	1994	14C
BIAS9401	34.5	-117.87	0.651	1110	1449	1994	14C
BIAS9401	34.5	-117.87	0.37	1120	724	1994	14C
BIAS9401	34.5	-117.87	0.344	1124	587	1994	14C
BIAS9401	34.5	-117.87	0.394	1130	724	1994	14C
BIAS9401	34.5	-117.87	0.605	1130	1429	1994	14C
BIAS9401	34.5	-117.87	0.335	1140	939	1994	14C
BIAS9401	34.5	-117.87	0.342	1140	944	1994	14C
BIAS9401	34.5	-117.87	0.366	1150	1309	1994	14C
BIAS9401	34.5	-117.87	0.641	1150	1439	1994	14C
BIAS9401	34.5	-117.87	0.365	1180	1289	1994	14C
BIAS9401	34.5	-117.87	0.373	1180	919	1994	14C
BIAS9401	34.5	-117.87	0.38	1180	924	1994	14C
BIAS9401	34.5	-117.87	0.435	1180	1329	1994	14C
BIAS9401	34.5	-117.87	0.433	1210	1309	1994	14C
BIAS9401	34.5	-117.87	0.36	1220	1269	1994	14C
BIAS9401	34.5	-117.87	0.392	1220	979	1994	14C
BIAS9401	34.5	-117.87	0.496	1240	1349	1994	14C
BIAS9401	34.5	-117.87	0.331	1254	652	1994	14C
BIAS9401	34.5	-117.87	0.397	1260	1249	1994	14C
BIAS9401	34.5	-117.87	0.425	1260	1289	1994	14C
BIAS9401	34.5	-117.87	0.426	1260	959	1994	14C
BIAS9401	34.5	-117.87	0.551	1260	1369	1994	14C
BIAS9401	34.5	-117.87	0.352	1264	657	1994	14C
BIAS9401	34.5	-117.87	0.366	1270	874	1994	14C
BIAS9401	34.5	-117.87	0.492	1270	1339	1994	14C
BIAS9401	34.5	-117.87	0.584	1270	1369	1994	14C
BIAS9401	34.5	-117.87	0.372	1280	874	1994	14C
BIAS9401	34.5	-117.87	0.459	1290	1269	1994	14C
BIAS9401	34.5	-117.87	0.546	1290	1349	1994	14C
BIAS9401	34.5	-117.87	0.483	1310	1319	1994	14C
BIAS9401	34.5	-117.87	0.579	1310	1359	1994	14C
BIAS9401	34.5	-117.87	0.395	1320	1219	1994	14C
BIAS9401	34.5	-117.87	0.375	1340	834	1994	14C
BIAS9401	34.5	-117.87	0.535	1340	1329	1994	14C
BIAS9401	34.5	-117.87	0.38	1350	839	1994	14C
BIAS9401	34.5	-117.87	0.415	1350	914	1994	14C
BIAS9401	34.5	-117.87	0.455	1350	1239	1994	14C
BIAS9401	34.5	-117.87	0.514	1350	1299	1994	14C
BIAS9401	34.5	-117.87	0.567	1350	1329	1994	14C
BIAS9401	34.5	-117.87	0.564	1370	1309	1994	14C
BIAS9401	34.5	-117.87	0.595	1390	1319	1994	14C
BIAS9401	34.5	-117.87	0.508	1410	1269	1994	14C
BIAS9401	34.5	-117.87	0.421	1430	879	1994	14C
BIAS9401	34.5	-117.87	0.556	1430	1279	1994	14C
BIAS9401	34.5	-117.87	0.586	1440	1289	1994	14C
BIAS9401	34.5	-117.87	0.341	1484	767	1994	14C
BIAS9401	34.5	-117.87	0.346	1484	767	1994	14C
BIAS9401	34.5	-117.87	0.373	1500	1129	1994	14C
BIAS9401	34.5	-117.87	0.427	1530	1149	1994	14C
BIAS9401	34.5	-117.87	0.402	1540	1109	1994	14C
BIAS9401	34.5	-117.87	0.385	1564	807	1994	14C
BIAS9401	34.5	-117.87	0.453	1580	1129	1994	14C
BIAS9401	34.5	-117.87	0.474	1590	1179	1994	14C
BIAS9401	34.5	-117.87	0.517	1610	1189	1994	14C
BIAS9401	34.5	-117.87	0.394	1630	1054	1994	14C
BIAS9401	34.5	-117.87	0.498	1630	1159	1994	14C
BIAS9401	34.5	-117.87	0.544	1630	1199	1994	14C
BIAS9401	34.5	-117.87	0.54	1660	1169	1994	14C
BIAS9401	34.5	-117.87	0.443	1670	1079	1994	14C
BIAS9401	34.5	-117.87	0.566	1670	1169	1994	14C
BIAS9401	34.5	-117.87	0.4	1710	1019	1994	14C
BIAS9401	34.5	-117.87	0.486	1730	1109	1994	14C
BIAS9401	34.5	-117.87	0.446	1740	1034	1994	14C
BIAS9401	34.5	-117.87	0.526	1750	1119	1994	14C
BIAS9401	34.5	-117.87	0.55	1760	1129	1994	14C
BIAS9401	34.5	-117.87	0.488	1800	1064	1994	14C
BIAS9401	34.5	-117.87	0.526	1820	1079	1994	14C
BIAS9401	34.5	-117.87	0.549	1840	1089	1994	14C
BIAS9401	34.5	-117.87	0.371	1844	947	1994	14C
BIAS9401	34.5	-117.87	0.415	1884	967	1994	14C
BIAS9401	34.5	-117.87	0.454	1934	992	1994	14C
BIAS9401	34.5	-117.87	0.49	1964	1007	1994	14C
BIAS9401	34.5	-117.87	0.512	1974	1012	1994	14C
BLUM9401	30.22	-98.83	4.997	200	9169	1994	14C
BLUM9401	30.22	-98.83	1.457	275	1227	1994	14C
BLUM9401	30.22	-98.83	3.052	558	7804	1994	14C
BLUM9401	30.22	-98.83	1.28	625	1345	1994	14C
BLUM9401	30.22	-98.83	3.336	780	2001	1994	14C
BLUM9401	30.22	-98.83	3.25	924	4298	1994	14C
BLUM9401	30.22	-98.83	0.798	1003	527	1994	14C
BLUM9401	30.22	-98.83	0.754	1060	555	1994	14C
BLUM9401	30.22	-98.83	0.898	1336	693	1994	14C
BLUM9401	30.22	-98.83	0.512	1564	2579	1994	14C
BLUM9401	30.22	-98.83	1.014	1578	814	1994	14C
BLUM9401	30.22	-98.83	0.314	1591	8294	1994	14C
BLUM9401	30.22	-98.83	0.982	1630	840	1994	14C
BLUM9401	30.22	-98.83	0.398	1757	904	1994	14C
BLUM9401	30.22	-98.83	0.73	1781	916	1994	14C
BLUM9401	30.22	-98.83	2.245	2001	2837	1994	14C
BLUM9401	30.22	-98.83	0.242	2066	1058	1994	14C
BLUM9401	30.22	-98.83	1.849	2276	1163	1994	14C
BLUM9401	30.22	-98.83	0.452	2656	1353	1994	14C
BLUM9401	30.22	-98.83	2.56	2931	3291	1994	14C
BLUM9401	30.22	-98.83	0.449	3342	1696	1994	14C
BLUM9401	30.22	-98.83	0.545	3485	5756	1994	14C
BLUM9401	30.22	-98.83	0.343	3504	4406	1994	14C
BLUM9401	30.22	-98.83	1.527	3807	1929	1994	14C
BLUM9401	30.22	-98.83	0.403	3972	2011	1994	14C
BLUM9401	30.22	-98.83	0.336	4459	4326	1994	14C
BLUM9401	30.22	-98.83	1.865	4728	2389	1994	14C
BLUM9401	30.22	-98.83	0.544	4963	5843	1994	14C
BLUM9401	30.22	-98.83	0.473	5076	6551	1994	14C
BLUM9401	30.22	-98.83	0.408	5142	4954	1994	14C
BLUM9401	30.22	-98.83	0.517	5223	8770	1994	14C
BLUM9401	30.22	-98.83	0.243	5345	4037	1994	14C
BLUM9401	30.22	-98.83	0.302	5620	3899	1994	14C
BLUM9401	30.22	-98.83	0.667	5698	5236	1994	14C
BLUM9401	30.22	-98.83	0.794	5920	4568	1994	14C
BLUM9401	30.22	-98.83	0.392	6113	3082	1994	14C
BLUM9401	30.22	-98.83	0.984	6477	4850	1994	14C
BLUM9401	30.22	-98.83	0.307	6520	3285	1994	14C
BLUM9401	30.22	-98.83	0.536	6534	5058	1994	14C
BLUM9401	30.22	-98.83	0.496	6651	10027	1994	14C
BLUM9401	30.22	-98.83	0.375	6658	3354	1994	14C
BLUM9401	30.22	-98.83	0.324	7412	5363	1994	14C
BLUM9401	30.22	-98.83	0.468	7471	3761	1994	14C
BLUM9401	30.22	-98.83	0.84	7497	3774	1994	14C
BLUM9401	30.22	-98.83	0.447	7615	5467	1994	14C
BLUM9401	30.22	-98.83	0.398	8035	5053	1994	14C
BLUM9401	30.22	-98.83	0.994	8055	4053	1994	14C
BLUM9401	30.22	-98.83	0.51	8237	5151	1994	14C
BLUM9401	30.22	-98.83	0.506	8304	4177	1994	14C
BLUM9401	30.22	-98.83	0.447	8727	7018	1994	14C
BLUM9401	30.22	-98.83	0.443	9042	4546	1994	14C
BLUM9401	30.22	-98.83	0.442	9060	4555	1994	14C
BLUM9401	30.22	-98.83	0.541	9241	4646	1994	14C
BLUM9401	30.22	-98.83	0.45	11343	5697	1994	14C
BLUM9401	30.22	-98.83	0.385	12004	7360	1994	14C
BLUM9401	30.22	-98.83	0.407	12260	7219	1994	14C
BLUM9401	30.22	-98.83	0.435	13293	6672	1994	14C
BLUM9402	29	-97	3.168	158	104	1994	14C
BLUM9402	29	-97	1.453	344	197	1994	14C
BLUM9402	29	-97	1.744	344	197	1994	14C
BLUM9402	29	-97	6.283	430	398	1994	14C
BLUM9402	29	-97	0.85	588	319	1994	14C
BLUM9402	29	-97	1.188	588	319	1994	14C
BLUM9402	29	-97	5.444	588	319	1994	14C
BLUM9402	29	-97	2.228	629	340	1994	14C
BLUM9402	29	-97	3.913	741	1023	1994	14C
BLUM9402	29	-97	4.893	777	1002	1994	14C
BLUM9402	29	-97	0.826	1085	5033	1994	14C
BLUM9402	29	-97	1.644	1157	948	1994	14C
BLUM9402	29	-97	3.153	1365	708	1994	14C
BLUM9402	29	-97	3.075	1399	3794	1994	14C
BLUM9402	29	-97	1.663	1501	776	1994	14C
BLUM9402	29	-97	0.252	1586	4440	1994	14C
BLUM9402	29	-97	0.793	1766	908	1994	14C
BLUM9402	29	-97	2.322	2065	2552	1994	14C
BLUM9402	29	-97	2.437	2340	2566	1994	14C
BLUM9402	29	-97	1.531	2417	5047	1994	14C
BLUM9402	29	-97	1.847	2705	1723	1994	14C
BLUM9402	29	-97	0.963	2708	3179	1994	14C
BLUM9402	29	-97	0.998	3007	20982	1994	14C
BLUM9402	29	-97	0.43	3029	2133	1994	14C
BLUM9402	29	-97	1.81	3039	1545	1994	14C
BLUM9402	29	-97	2.814	3059	2182	1994	14C
BLUM9402	29	-97	3.051	3118	2177	1994	14C
BLUM9402	29	-97	0.479	3128	21055	1994	14C
BLUM9402	29	-97	2.084	3213	1977	1994	14C
BLUM9402	29	-97	0.956	3245	6856	1994	14C
BLUM9402	29	-97	2.053	3563	1807	1994	14C
BLUM9402	29	-97	0.554	3615	1833	1994	14C
BLUM9402	29	-97	2.718	3679	1865	1994	14C
BLUM9402	29	-97	0.734	3811	1931	1994	14C
BLUM9402	29	-97	0.0243	4119	2432	1994	14C
BLUM9402	29	-97	2.255	4119	2432	1994	14C
BLUM9402	29	-97	0.134	4464	2257	1994	14C
BLUM9402	29	-97	2.194	4464	2257	1994	14C
BLUM9402	29	-97	0.887	4512	2281	1994	14C
BLUM9402	29	-97	0.368	4615	2926	1994	14C
BLUM9402	29	-97	0.725	4831	6063	1994	14C
BLUM9402	29	-97	0.193	5197	2972	1994	14C
BLUM9402	29	-97	0.459	5230	2640	1994	14C
BLUM9402	29	-97	0.27	5555	2803	1994	14C
BLUM9402	29	-97	1.047	6183	3117	1994	14C
BLUM9402	29	-97	0.303	6616	16278	1994	14C
BLUM9402	29	-97	0.614	7169	12168	1994	14C
BLUM9402	29	-97	0.412	7274	9209	1994	14C
BLUM9402	29	-97	0.611	7860	4548	1994	14C
BLUM9402	29	-97	0.467	8354	8667	1994	14C
BLUM9402	29	-97	0.651	8449	4250	1994	14C
BLUM9402	29	-97	0.727	10322	10394	1994	14C
BLUM9402	29	-97	0.663	11908	9601	1994	14C
BLUM9402	29	-97	0.321	12479	6612	1994	14C
BLUM9402	29	-97	0.35	12791	6421	1994	14C
BLUM9402	29	-97	0.36	13912	12619	1994	14C
BLUM9402	29	-97	0.0675	14764	11925	1994	14C
BLUM9402	29	-97	0.616	14937	8087	1994	14C
BLUM9402	29	-97	0.392	15032	12059	1994	14C
BLUM9402	29	-97	0.636	15606	7828	1994	14C
BLUM9402	29	-97	0.205	17588	10576	1994	14C
BLUM9402	29	-97	0.14	17938	13633	1994	14C
BLUM9402	29	-97	0.314	19092	9918	1994	14C
BLUM9402	29	-97	0.181	19360	9705	1994	14C
BLUM9402	29	-97	0.259	19360	9705	1994	14C
BLUM9402	29	-97	0.335	19491	9771	1994	14C
BLUM9402	29	-97	0.247	20684	12260	1994	14C
BLUM9402	29	-97	0.29	22440	11245	1994	14C
BLUM9402	29	-97	0.288	22503	11277	1994	14C
BONE6724	48.83	-114.5	18300	0.0081	55	1967	Directly measured
BONE6724	48.5	-114	36500	0.0081	87	1967	Directly measured
BONE6724	48.83	-114.5	91300	0.0081	55	1967	Directly measured
BONE6724	48.83	-114.5	98600	0.0081	55	1967	Directly measured
BONE6724	48.83	-114.5	164000	0.0081	55	1967	Directly measured
BONE6724	48.83	-114.5	201000	0.0081	55	1967	Directly measured
BONE6724	48	-111.5	2700	0.333	87	1967	Directly measured
BOVI9043	50.65	-123.58	0.154	3247	6547	1990	14C
BOVI9043	50.65	-123.58	0.225	4894	2476	1990	14C
BOVI9043	50.65	-123.58	0.0953	5244	2651	1990	14C
BOVI9043	50.65	-123.58	0.197	8141	4100	1990	14C
BRAK8162	38.08	-93.33	15.085	199	138	1981	14C
BRAK8162	38.08	-93.33	2.438	205	340	1981	14C
BRAK8162	38.08	-93.33	8.658	404	240	1981	14C
BRAK8162	38.08	-93.33	1.727	693	385	1981	14C
BRAK8162	38.08	-93.33	1.874	693	385	1981	14C
BRAK8162	38.08	-93.33	1.062	753	415	1981	14C
BRAK8162	38.08	-93.33	1.198	753	415	1981	14C
BRAK8162	38.08	-93.33	1.351	1189	1135	1981	14C
BRAK8162	38.08	-93.33	1.134	1589	3219	1981	14C
BRAK8162	38.08	-93.33	0.993	1611	844	1981	14C
BRAK8162	38.08	-93.33	1.241	1611	844	1981	14C
BRAK8162	38.08	-93.33	1.226	2036	1396	1981	14C
BRAK8162	38.08	-93.33	1.049	2384	1230	1981	14C
BRAK8162	38.08	-93.33	1.178	2384	1230	1981	14C
BRAK8162	38.08	-93.33	0.51	3529	2270	1981	14C
BRAK8162	38.08	-93.33	0.456	3947	2012	1981	14C
BRAK8162	38.08	-93.33	0.507	3947	2012	1981	14C
BRAK8409	35.83	-87	4.893	511	291	1984	14C
BRAK8409	35.83	-87	0.662	1511	791	1984	14C
BRAK8409	35.83	-87	0.127	2964	5909	1984	14C
BRAK8409	35.83	-87	0.337	2964	5909	1984	14C
BRAK8409	35.83	-87	0.371	2964	5909	1984	14C
BRAK8409	35.83	-87	0.574	2964	5909	1984	14C
BRAK8409	35.83	-87	0.607	2964	5909	1984	14C
BRAK8409	35.83	-87	0.675	2964	5909	1984	14C
BRAK8409	35.83	-87	1.24	2967	1519	1984	14C
BRAK8409	35.83	-87	0.813	3195	1633	1984	14C
BRAK8409	35.83	-87	0.121	4144	9463	1984	14C
BRAK8409	35.83	-87	0.241	4144	9463	1984	14C
BRAK8409	35.83	-87	0.386	4144	9463	1984	14C
BRAK8409	35.83	-87	0.534	4308	2189	1984	14C
BRAK8409	35.83	-87	0.361	4711	2391	1984	14C
BRAK8409	35.83	-87	0.21	4775	2423	1984	14C
BRAK8409	35.83	-87	0.267	7119	3595	1984	14C
BRAK8409	35.83	-87	0.0679	7356	3713	1984	14C
BRAK8409	35.83	-87	0.109	7356	3713	1984	14C
BRAK8409	35.83	-87	0.136	7356	3713	1984	14C
BRAK8409	35.83	-87	0.15	7356	3713	1984	14C
BRAK8409	35.83	-87	0.244	7356	3713	1984	14C
BRAK8409	35.83	-87	0.299	7356	3713	1984	14C
BRAK8409	35.83	-87	0.34	7356	3713	1984	14C
BRAK8409	35.83	-87	0.476	7356	3713	1984	14C
BRAK8409	35.83	-87	0.72	7356	3713	1984	14C
BRAK8409	35.83	-87	0.131	7611	3841	1984	14C
BRAK8409	35.83	-87	0.149	8074	4072	1984	14C
BRAK8409	35.83	-87	0.087	11500	5785	1984	14C
BRAK8409	35.83	-87	0.104	11500	5785	1984	14C
BRAK8409	35.83	-87	0.13	11500	5785	1984	14C
BRAK8409	35.83	-87	0.157	11500	5785	1984	14C
BRAK8409	35.83	-87	0.261	11500	5785	1984	14C
BRAK8409	35.83	-87	2.131	164	117	1984	Archaeological
BRAK8409	35.83	-87	3.046	164	117	1984	Archaeological
BRAK8409	35.83	-87	3.659	164	117	1984	Archaeological
BRAK8409	35.83	-87	4.271	164	117	1984	Archaeological
BRAK8409	35.83	-87	6.101	164	117	1984	Archaeological
BRAK8409	35.83	-87	7.317	164	117	1984	Archaeological
BRAK8409	35.83	-87	9.146	164	117	1984	Archaeological
BRAK8409	35.83	-87	14.634	164	117	1984	Archaeological
BRAK8409	35.83	-87	15.274	164	117	1984	Archaeological
BRAK8409	35.83	-87	21.311	164	117	1984	Archaeological
BROO0271	49.5	-97.17	4.22	90	764	2002	14C
BROO0271	49.5	-97.17	2.9	100	859	2002	14C
BROO0271	49.5	-97.17	3.53	190	814	2002	14C
BROO0271	49.5	-97.17	2.04	270	1044	2002	14C
BROO0271	49.5	-97.17	1.96	280	1049	2002	14C
BROO0271	49.5	-97.17	2.27	370	994	2002	14C
BROO0271	49.5	-97.17	1.04	460	1419	2002	14C
BROO0271	49.5	-97.17	2.65	460	949	2002	14C
BROO0271	49.5	-97.17	3.67	490	4859	2002	14C
BROO0271	49.5	-97.17	0.82	610	1549	2002	14C
BROO0271	49.5	-97.17	1.302	702	394	2002	14C
BROO0271	49.5	-97.17	1.41	730	1289	2002	14C
BROO0271	49.5	-97.17	1.15	780	4609	2002	14C
BROO0271	49.5	-97.17	1.613	792	439	2002	14C
BROO0271	49.5	-97.17	1.59	830	1229	2002	14C
BROO0271	49.5	-97.17	1.744	892	489	2002	14C
BROO0271	49.5	-97.17	2.011	892	489	2002	14C
BROO0271	49.5	-97.17	1.85	920	1189	2002	14C
BROO0271	49.5	-97.17	1.81	1162	624	2002	14C
BROO0271	49.5	-97.17	2.39	1170	4019	2002	14C
BROO0271	49.5	-97.17	2.004	1172	629	2002	14C
BROO0271	49.5	-97.17	2.397	1222	654	2002	14C
BROO0271	49.5	-97.17	1.18	1270	5739	2002	14C
BROO0271	49.5	-97.17	0.931	1450	3879	2002	14C
BROO0271	49.5	-97.17	0.968	1452	769	2002	14C
BROO0271	49.5	-97.17	1.9	1470	3479	2002	14C
BROO0271	49.5	-97.17	1.604	1622	854	2002	14C
BROO0271	49.5	-97.17	1.88	1760	5489	2002	14C
BROO0271	49.5	-97.17	1.04	1830	5759	2002	14C
BROO0271	49.5	-97.17	1.88	1832	959	2002	14C
BROO0271	49.5	-97.17	1.62	1940	4129	2002	14C
BROO0271	49.5	-97.17	0.638	1960	2459	2002	14C
BROO0271	49.5	-97.17	1.64	2250	3879	2002	14C
BROO0271	49.5	-97.17	0.902	2332	1209	2002	14C
BROO0271	49.5	-97.17	1.51	2350	3529	2002	14C
BROO0271	49.5	-97.17	0.541	2722	1404	2002	14C
BROO0271	49.5	-97.17	1.29	3130	3039	2002	14C
BROO0271	49.5	-97.17	0.33	3132	1609	2002	14C
BROO0271	49.5	-97.17	1.45	3210	4769	2002	14C
BROO0271	49.5	-97.17	0.78	3412	1749	2002	14C
BROO0271	49.5	-97.17	1.015	4192	2139	2002	14C
BROO0271	49.5	-97.17	0.518	4582	2334	2002	14C
BROO0271	49.5	-97.17	0.82	4582	2334	2002	14C
BROO0271	49.5	-97.17	1.203	4682	2384	2002	14C
BROO0271	49.5	-97.17	0.328	4822	2454	2002	14C
BROO0271	49.5	-97.17	1.038	4972	2529	2002	14C
BROO0271	49.5	-97.17	0.82	5072	2579	2002	14C
BROO0271	49.5	-97.17	0.891	6342	3214	2002	14C
BROO0271	49.5	-97.17	0.522	6652	3369	2002	14C
BROO9175	50.08	-123.37	29.146	199	128	1991	14C
BROO9175	50.08	-123.37	3.605	722	389	1991	14C
BROO9175	50.08	-123.37	2.664	5638	2847	1991	14C
BROO9175	50.08	-123.37	0.447	6037	3047	1991	14C
BROO9175	50.08	-123.37	0.53	6037	3047	1991	14C
BROO9175	50.08	-123.37	2.449	6115	3086	1991	14C
BROO9175	50.08	-123.37	1.495	7338	3697	1991	14C
BUCK6846	50.33	-116.92	9.844	458	280	1968	14C
BUCK6846	42.23	-92.3	1.334	2057	1080	1968	14C
BUCK6953	50.5	-113.55	0.29	7232	3666	1969	14C
BUCK6953	42.17	-91.63	0.148	15160	7630	1969	14C
BUCK6953	42.22	-92.57	0.205	22335	11218	1969	14C
BUCK7087	41.45	-123.9	25.873	139	119	1970	14C
BUCK7087	41.45	-123.9	11.108	323	211	1970	14C
BUCK7087	41.45	-123.9	10.96	327	213	1970	14C
BUCK7087	33.13	-106.92	0.385	3117	1608	1970	14C
BUCK7087	33.13	-106.92	0.794	7554	3826	1970	14C
BUCK7087	32.75	-107.28	0.651	10597	5348	1970	14C
BUCK7214	37.22	-119.98	0.841	1253	674	1972	14C
BUCK7214	41.2	-88.02	0.405	2594	1344	1972	14C
BUCK7214	41.2	-88.02	0.299	3309	1702	1972	14C
BUCK7214	41.2	-88.02	0.268	3317	1706	1972	14C
BUCK7214	42.22	-92.57	0.349	7105	3600	1972	14C
BUCK7214	42.22	-92.57	0.362	8514	4304	1972	14C
BUCK7214	41.47	-91.33	0.235	13644	6869	1972	14C
BUCK7214	42.85	-92.08	0.0359	27828	13961	1972	14C
BUCK7214	41.35	-91.38	0.128	28922	14508	1972	14C
BUCK7380	34.2	-90.02	2.378	2103	1098	1973	14C
BUCK7380	32.6	-117.03	0.546	12824	6458	1973	14C
BUCK7380	34.2	-90.02	7.519	133	113	1973	Stratigraphy
BUCK7672	42.57	-78.93	0.109	15032	7559	1976	14C
BUCK7672	42.57	-78.93	0.115	15198	7642	1976	14C
BUCK8129	38.43	-86.7	1.178	8466	4271	1981	14C
CARL5209	39.12	-94.6	26	0.0384	68	1952	Directly measured
CARL5209	39.12	-94.6	130	0.0384	68	1952	Directly measured
CARL5209	39.12	-94.6	156	0.0384	68	1952	Directly measured
CARL5209	39.12	-94.6	494	0.0384	68	1952	Directly measured
CARL5209	39.12	-94.6	764	0.0384	68	1952	Directly measured
CARL5209	39.12	-94.6	780	0.0384	68	1952	Directly measured
CARL5209	39.12	-94.6	780	0.0384	68	1952	Directly measured
CARL5209	39.12	-94.6	910	0.0384	68	1952	Directly measured
CARL5209	39.12	-94.6	1950	0.0384	68	1952	Directly measured
CARL5209	39.12	-94.6	3900	0.0384	68	1952	Directly measured
CARL5209	39.12	-94.6	46900	0.0384	68	1952	Directly measured
CLAG9283	56.5	-130	86.957	69	1439	1992	14C
CLAG9283	56.5	-130	36.474	137	671	1992	14C
CLAG9283	56.5	-130	51.813	193	1501	1992	14C
CLAG9283	56.5	-130	14.741	575	315	1992	14C
CLAG9283	56.5	-130	94.052	575	315	1992	14C
CLAG9283	56.5	-130	13.625	659	1070	1992	14C
CLAG9283	56.5	-130	82.867	712	383	1992	14C
CLAG9283	56.5	-130	20.388	735	1111	1992	14C
CLAG9283	56.5	-130	17.612	794	999	1992	14C
CLAG9283	56.5	-130	23.068	867	1040	1992	14C
CLAG9283	56.5	-130	10.224	1369	712	1992	14C
CLAG9283	56.5	-130	49.648	1369	712	1992	14C
CLAG9283	56.5	-130	51.406	1440	747	1992	14C
CLAG9283	56.5	-130	16.054	1495	775	1992	14C
CLAG9283	56.5	-130	15.317	2225	1717	1992	14C
CLAG9283	56.5	-130	19.275	2262	1737	1992	14C
CLAG9283	56.5	-130	15.143	2800	1427	1992	14C
CLAG9283	56.5	-130	18.439	2826	1440	1992	14C
CLAG9283	56.5	-130	16.418	2860	1457	1992	14C
COLB6432	41.83	-96.75	219000	0.000113	55	1964	Directly measured
COLB6432	41.83	-96.75	1100000	0.000225	55	1964	Directly measured
COLB6432	41.83	-96.75	18300	0.0027	55	1964	Directly measured
COLB6432	41.83	-96.75	24600	0.0027	55	1964	Directly measured
COLB6432	41.83	-96.75	27400	0.0027	55	1964	Directly measured
COLB6432	41.83	-96.75	31900	0.0027	55	1964	Directly measured
COLB6432	41.83	-96.75	9130	0.0054	55	1964	Directly measured
COLB6432	41.83	-96.75	19200	0.0054	55	1964	Directly measured
COLB6432	41.83	-96.75	22800	0.0054	55	1964	Directly measured
COLB6432	41.83	-96.75	31900	0.0054	55	1964	Directly measured
COLB6432	41.83	-96.75	6080	0.0084	55	1964	Directly measured
COLB6432	41.83	-96.75	9130	0.0109	55	1964	Directly measured
COLB6432	41.83	-96.75	18900	0.0109	55	1964	Directly measured
COLB6432	41.83	-96.75	4560	0.0164	55	1964	Directly measured
COLB6432	41.83	-96.75	6080	0.0164	55	1964	Directly measured
COLB6432	41.83	-96.75	5200	0.0192	55	1964	Directly measured
COLB6432	41.83	-96.75	13000	0.0192	55	1964	Directly measured
COLB6432	41.83	-96.75	300	0.0384	55	1964	Directly measured
COLB6432	41.83	-96.75	600	0.0384	55	1964	Directly measured
COLB6432	41.83	-96.75	900	0.0384	55	1964	Directly measured
COLB6432	41.83	-96.75	1200	0.0384	55	1964	Directly measured
COLB6432	41.83	-96.75	1500	0.0384	55	1964	Directly measured
COLB6432	41.83	-96.75	2700	0.0384	55	1964	Directly measured
COLB6432	41.83	-96.75	3000	0.0384	55	1964	Directly measured
COLB6432	41.83	-96.75	3600	0.0384	55	1964	Directly measured
COLB6432	41.83	-96.75	6500	0.0384	55	1964	Directly measured
COLB6432	36.83	-111.58	14.4	0.083	55	1964	Directly measured
COLB6432	36.83	-111.58	36	0.083	55	1964	Directly measured
COLB6432	36.83	-111.58	72	0.083	55	1964	Directly measured
COLB6432	36.83	-111.58	108	0.083	55	1964	Directly measured
COLB6432	36.83	-111.58	144	0.083	55	1964	Directly measured
COLB6432	36.83	-111.58	216	0.083	55	1964	Directly measured
COLB6432	36.83	-111.58	300	0.083	55	1964	Directly measured
COLB6432	36.83	-111.58	600	0.083	55	1964	Directly measured
COLB6432	36.83	-111.58	1200	0.083	55	1964	Directly measured
COLB6432	36.83	-111.58	1800	0.083	55	1964	Directly measured
COLB6432	36.83	-111.58	2880	0.083	55	1964	Directly measured
COLB6432	36.83	-111.58	3000	0.083	55	1964	Directly measured
COLB6432	36.83	-111.58	3600	0.083	55	1964	Directly measured
COLB6432	36.83	-111.58	4320	0.083	55	1964	Directly measured
COLB6432	36.83	-111.58	4680	0.083	55	1964	Directly measured
COLB6432	36.83	-111.58	5760	0.083	55	1964	Directly measured
COLB6432	36.83	-111.58	6120	0.083	55	1964	Directly measured
COLB6432	36.83	-111.58	6480	0.083	55	1964	Directly measured
COLB6432	36.83	-111.58	7200	0.083	55	1964	Directly measured
COLB6432	36.83	-111.58	7560	0.083	55	1964	Directly measured
COLB6432	36.83	-111.58	8280	0.083	55	1964	Directly measured
COLB6432	36.83	-111.58	8640	0.083	55	1964	Directly measured
COLB6432	36.83	-111.58	10800	0.083	55	1964	Directly measured
COLB6432	36.83	-111.58	11500	0.083	55	1964	Directly measured
COLB6432	36.83	-111.58	11900	0.083	55	1964	Directly measured
COLB6432	36.83	-111.58	13700	0.083	55	1964	Directly measured
COLB6432	36.83	-111.58	6480	0.167	55	1964	Directly measured
COLB6432	36.83	-111.58	7200	0.167	55	1964	Directly measured
COLB6432	41.83	-96.75	200	0.25	55	1964	Directly measured
COLB6432	41.83	-96.75	400	0.25	55	1964	Directly measured
COLB6432	36.83	-111.58	1000	0.25	55	1964	Directly measured
COLB6432	36.83	-111.58	675	0.333	55	1964	Directly measured
COLB6432	36.83	-111.58	825	0.333	55	1964	Directly measured
COLB6432	41.83	-96.75	450	0.5	55	1964	Directly measured
COLB6432	41.83	-96.75	500	0.5	55	1964	Directly measured
COLB6432	41.83	-96.75	120	0.833	55	1964	Directly measured
COLB6432	41.83	-96.75	210	0.833	55	1964	Directly measured
COLB6432	41.83	-96.75	300	0.833	55	1964	Directly measured
COLB6432	36.83	-111.58	20	1.5	55	1964	Directly measured
COLB6432	36.83	-111.58	40	1.5	55	1964	Directly measured
COLB6432	36.83	-111.58	60	1.5	55	1964	Directly measured
COLB6432	36.83	-111.58	80	1.5	55	1964	Directly measured
COLB6432	36.83	-111.58	120	1.5	55	1964	Directly measured
COLB6432	36.83	-111.58	140	1.5	55	1964	Directly measured
COLB6432	36.83	-111.58	160	1.5	55	1964	Directly measured
COLB6432	36.83	-111.58	300	1.5	55	1964	Directly measured
COLB6432	36.83	-111.58	320	1.5	55	1964	Directly measured
COLB6432	36.83	-111.58	360	1.5	55	1964	Directly measured
COLB6432	36.83	-111.58	400	1.5	55	1964	Directly measured
COLB6432	36.83	-111.58	500	1.5	55	1964	Directly measured
COLB6432	36.83	-111.58	600	1.5	55	1964	Directly measured
COLB6432	36.83	-111.58	640	1.5	55	1964	Directly measured
COLB6432	36.83	-111.58	920	1.5	55	1964	Directly measured
COLE7375	37.22	-89.43	1.003	2983	1538	1973	14C
COLE7405	39.87	-89.67	0.386	12729	6410	1974	14C
COLE7405	41.33	-88.88	1.328	13557	6824	1974	14C
COLE7405	39.92	-89.6	0.408	15412	7751	1974	14C
COLE7405	39.82	-89.72	0.234	21378	10734	1974	14C
COLE7405	39.95	-89.78	0.306	25078	12584	1974	14C
COLE7405	39.83	-89.53	0.242	26223	13157	1974	14C
COLE7405	39.77	-89.55	0.296	26373	13232	1974	14C
COLE7405	39.8	-89.55	0.507	33444	16767	1974	14C
COLE7560	38.53	-92.17	1.228	4076	2082	1975	14C
COLE7560	38.53	-92.15	0.639	10324	5206	1975	14C
COST7817	40.4	-105.08	0.885	3658	10163	1978	14C
COST7817	40.4	-105.08	0.47	7962	4353	1978	14C
COST7817	40.4	-105.08	0.602	11623	6181	1978	14C
CRAB8104	34.88	-118.67	0.934	1606	3686	1981	14C
CRAB8104	34.88	-118.67	0.703	2845	1461	1981	14C
CRAB8104	34.88	-118.67	0.786	4451	2264	1981	14C
CRAN6031	37.82	-105.27	1.164	2095	1107	1960	14C
CRAN6031	37.82	-105.27	2.979	2763	1441	1960	14C
CRAN6283	42.32	-83.65	0.422	2769	1442	1962	14C
CRAN6283	42.32	-83.65	0.274	3201	1658	1962	14C
CRAN6283	42.32	-83.65	0.0633	7902	4008	1962	14C
CRAN6283	42.32	-83.65	0.0555	15100	7607	1962	14C
CURR9828	41	-91	1.76	850	20069	1998	14C
CURR9828	41	-91	5.09	1080	16869	1998	14C
CURR9828	41	-91	0.673	2230	18569	1998	14C
CURR9828	41	-91	0.974	3080	18969	1998	14C
CURR9828	41	-91	2.11	3310	17969	1998	14C
CURR9828	41	-91	2.04	4160	18469	1998	14C
CURR9828	41	-91	0.12	4180	26969	1998	14C
CURR9828	41	-91	2.39	4180	14269	1998	14C
CURR9828	41	-91	0.229	4370	22669	1998	14C
CURR9828	41	-91	0.479	5220	22269	1998	14C
CURR9828	41	-91	2.95	5260	14769	1998	14C
CURR9828	41	-91	0.537	7450	21169	1998	14C
CURR9828	41	-91	2.27	7490	15969	1998	14C
CURR9828	41	-91	2.22	8340	16369	1998	14C
CURR9828	41	-91	1.11	8530	20669	1998	14C
CURR9828	41	-91	0.175	8550	24769	1998	14C
CURR9828	41	-91	0.319	9400	24369	1998	14C
CURR9828	41	-91	0.387	11600	23269	1998	14C
CURR9828	41	-91	0.256	11700	34969	1998	14C
CURR9828	41	-91	0.0829	12058	6050	1998	14C
CURR9828	41	-91	0.787	12700	22669	1998	14C
CURR9828	41	-91	1.53	12700	18569	1998	14C
CURR9828	41	-91	0.22	15900	32869	1998	14C
CURR9828	41	-91	0.677	16238	8140	1998	14C
CURR9828	41	-91	1.18	16900	20669	1998	14C
CURR9828	41	-91	0.955	17348	8695	1998	14C
CURR9828	41	-91	0.923	19548	9795	1998	14C
CURR9828	41	-91	0.222	20300	30669	1998	14C
CURR9828	41	-91	0.958	20448	10245	1998	14C
CURR9828	41	-91	0.284	21100	30269	1998	14C
CURR9828	41	-91	0.321	23400	29069	1998	14C
CURR9828	41	-91	0.532	24400	28569	1998	14C
CURR9828	41	-91	0.827	24768	12405	1998	14C
CURR9828	41	-91	0.804	28600	26469	1998	14C
CURR9828	41	-91	0.727	28948	14495	1998	14C
CURR9828	41	-91	0.59	40678	20360	1998	14C
DAMO6491	31.42	-110.12	0.401	2744	1427	1964	14C
DAUG7119	30.12	-84.2	0.399	3313	1705	1971	14C
DAUG7119	30.12	-84.2	0.262	6110	3103	1971	14C
DELC8011	35.08	-89.92	0.356	2251	25481	1980	14C
DELC8011	35.08	-89.92	0.0282	3550	22580	1980	14C
DELC8011	35.08	-89.92	0.155	5801	23706	1980	14C
DELC8011	35.08	-89.92	0.0626	20766	10422	1980	14C
DELC8011	35.08	-89.92	0.0576	24316	12197	1980	14C
DELC8011	35.08	-89.92	0.0828	26567	13323	1980	14C
DIET8373	41.53	-109.47	50	1	41	1983	Directly measured
DIET8373	41.53	-109.47	80	1	41	1983	Directly measured
DIET8373	41.53	-109.47	100	1	41	1983	Directly measured
DIET8373	41.53	-109.47	140	1	41	1983	Directly measured
DIET8373	41.53	-109.47	160	1	41	1983	Directly measured
DIET8373	41.53	-109.47	180	1	41	1983	Directly measured
DIET8373	41.53	-109.47	10	2	41	1983	Directly measured
DIET8373	41.53	-109.47	15	2	41	1983	Directly measured
DIET8373	41.53	-109.47	40	2	41	1983	Directly measured
DIET8373	41.53	-109.47	55	2	41	1983	Directly measured
DIET8373	41.53	-109.47	85	2	41	1983	Directly measured
DIET8373	41.53	-109.47	95	2	41	1983	Directly measured
DIET8373	41.53	-109.47	100	2	41	1983	Directly measured
DIET8373	41.53	-109.47	13.3	3	41	1983	Directly measured
DIET8373	41.53	-109.47	26.7	3	41	1983	Directly measured
DIET8373	41.53	-109.47	36.7	3	41	1983	Directly measured
DIET8373	41.53	-109.47	50	3	41	1983	Directly measured
DIET8373	41.53	-109.47	60	3	41	1983	Directly measured
DIET8373	41.53	-109.47	70	3	41	1983	Directly measured
DOYL7248	30.05	-91.17	27	11	58	1972	Directly measured
DOYL7248	30.05	-91.17	35	11	58	1972	Directly measured
DOYL7248	30.05	-91.17	38	11	58	1972	Directly measured
DOYL7248	30.05	-91.17	41	11	58	1972	Directly measured
DOYL7248	30.05	-91.17	44	11	58	1972	Directly measured
DOYL7248	30.05	-91.17	46	11	58	1972	Directly measured
DOYL7248	30.05	-91.17	49	11	58	1972	Directly measured
DOYL7248	30.05	-91.17	55	11	58	1972	Directly measured
DOYL7248	30.05	-91.17	60	11	58	1972	Directly measured
DOYL7248	30.05	-91.17	63	11	58	1972	Directly measured
DOYL7248	30.05	-91.17	65	11	58	1972	Directly measured
DOYL7248	30.05	-91.17	68	11	58	1972	Directly measured
DOYL7248	30.05	-91.17	71	11	58	1972	Directly measured
DOYL7248	30.05	-91.17	82	11	58	1972	Directly measured
DOYL7248	30.05	-91.17	90	11	58	1972	Directly measured
DOYL7248	30.05	-91.17	100	11	58	1972	Directly measured
DOYL7248	30.05	-91.17	140	11	58	1972	Directly measured
DOYL7248	30.05	-91.17	1.731	52	90	1972	Directly measured
DOYL7248	30.05	-91.17	4.567	52	90	1972	Directly measured
DOYL7248	30.05	-91.17	5.769	52	90	1972	Directly measured
DOYL7248	30.05	-91.17	11.538	52	90	1972	Directly measured
DOYL7248	30.05	-91.17	17.308	52	90	1972	Directly measured
DOYL7248	30.05	-91.17	18.269	52	90	1972	Directly measured
DOYL7248	30.05	-91.17	19.231	52	90	1972	Directly measured
DOYL7248	30.05	-91.17	20.192	52	90	1972	Directly measured
DOYL7248	30.05	-91.17	23.077	52	90	1972	Directly measured
DOYL7248	30.05	-91.17	23.558	52	90	1972	Directly measured
DOYL7248	30.05	-91.17	25	52	90	1972	Directly measured
DOYL7248	30.05	-91.17	25.962	52	90	1972	Directly measured
DOYL7248	30.05	-91.17	28.846	52	90	1972	Directly measured
DOYL7248	30.05	-91.17	31.731	52	90	1972	Directly measured
DOYL7248	30.05	-91.17	34.615	52	90	1972	Directly measured
DOYL7248	30.05	-91.17	46.154	52	90	1972	Directly measured
DOYL7248	30.05	-91.17	57.692	52	90	1972	Directly measured
DOYL7248	30.05	-91.17	8.1	63	84	1972	Directly measured
DOYL7248	30.05	-91.17	9.5	63	84	1972	Directly measured
DOYL7248	30.05	-91.17	12	63	84	1972	Directly measured
DOYL7248	30.05	-91.17	13	63	84	1972	Directly measured
DOYL7248	30.05	-91.17	14	63	84	1972	Directly measured
DOYL7248	30.05	-91.17	17	63	84	1972	Directly measured
DOYL7248	30.05	-91.17	18	63	84	1972	Directly measured
DOYL7248	30.05	-91.17	19	63	84	1972	Directly measured
DOYL7248	30.05	-91.17	20	63	84	1972	Directly measured
DOYL7248	30.05	-91.17	21	63	84	1972	Directly measured
DOYL7248	30.05	-91.17	22	63	84	1972	Directly measured
DOYL7248	30.05	-91.17	23	63	84	1972	Directly measured
DOYL7248	30.05	-91.17	24	63	84	1972	Directly measured
DOYL7248	30.05	-91.17	26	63	84	1972	Directly measured
DOYL7248	30.05	-91.17	29	63	84	1972	Directly measured
DOYL7248	30.05	-91.17	30	63	84	1972	Directly measured
DOYL7248	30.05	-91.17	31	63	84	1972	Directly measured
DOYL7248	30.05	-91.17	33	63	84	1972	Directly measured
DOYL7248	30.05	-91.17	36	63	84	1972	Directly measured
DOYL7248	30.05	-91.17	37	63	84	1972	Directly measured
DOYL7248	30.05	-91.17	38	63	84	1972	Directly measured
DOYL7248	30.05	-91.17	43	63	84	1972	Directly measured
DOYL7248	30.05	-91.17	44	63	84	1972	Directly measured
DOYL7248	30.05	-91.17	48	63	84	1972	Directly measured
DOYL7248	30.05	-91.17	59	63	84	1972	Directly measured
DRIE0536	38.92	-79.58	0.295	3045	5832	2005	14C
DRIE0536	38.92	-79.58	0.093	4295	2162	2005	14C
DRIE0536	38.92	-79.58	0.177	7340	3684	2005	14C
DRIE0536	38.92	-79.58	0.065	20011	17360	2005	14C
DRIE0536	38.92	-79.58	0.0953	23056	15837	2005	14C
DRIE0536	38.92	-79.58	0.0946	27351	13690	2005	14C
DYCK6213	43.82	-79.2	0.624	2405	1260	1962	14C
ELLE8810	38.17	-122.75	4.908	163	113	1988	14C
ELLE8810	38.17	-122.75	4.572	328	195	1988	14C
ELLE8810	38.17	-122.75	0.85	1181	622	1988	14C
ELLE8810	38.17	-122.75	0.0556	17957	9010	1988	14C
ELYL9296	36.98	-111.78	2.995	187	123	1992	14C
ELYL9296	33.13	-109.28	7.307	342	223	1992	14C
ELYL9296	33.13	-109.28	8.074	347	221	1992	14C
ELYL9296	33.13	-109.28	10.474	353	218	1992	14C
ELYL9296	33.13	-109.28	11.858	358	215	1992	14C
ELYL9296	33.13	-109.28	13.427	365	212	1992	14C
ELYL9296	33.13	-109.28	60	5	50	1992	137Cs
ELYL9296	33.13	-109.28	110	5	39	1992	137Cs
ELYL9296	33.13	-109.28	150	6	44	1992	137Cs
ELYL9296	33.13	-109.28	92.9	7	33	1992	137Cs
ELYL9296	36.98	-111.78	14.2	10	34	1992	137Cs
ELYL9296	33.13	-109.28	109	11	47	1992	137Cs
ELYL9296	33.13	-109.28	132	11	42	1992	137Cs
ELYL9296	33.13	-109.28	100	12	35	1992	137Cs
ELYL9296	33.13	-109.28	109	16	44	1992	137Cs
ELYL9296	33.13	-109.28	117	18	38	1992	137Cs
ELYL9296	33.13	-109.28	104	23	41	1992	137Cs
ELYL9296	36.98	-111.78	6.25	32	45	1992	137Cs
ESCH8332	41	-99	60	0.083	40	1983	Directly measured
ESCH8332	41	-99	1200	0.083	40	1983	Directly measured
ESCH8332	41	-99	6000	0.083	40	1983	Directly measured
ESCH8332	41	-99	644	0.25	39	1983	Directly measured
ESCH8332	41	-99	1292	0.25	39	1983	Directly measured
ESCH8332	41	-99	1528	0.25	39	1983	Directly measured
ESCH8332	41	-99	2000	0.25	39	1983	Directly measured
ESCH8332	41	-99	2352	0.25	39	1983	Directly measured
ESCH8332	41	-99	54.5	0.92	39	1983	Directly measured
ESCH8332	41	-99	109	0.92	39	1983	Directly measured
ESCH8332	41	-99	164	0.92	39	1983	Directly measured
ESCH8332	41	-99	50	1	39	1983	Directly measured
ESCH8332	41	-99	200	1	39	1983	Directly measured
EVER6817	47.8	-103.28	900	2	52	1968	Dendrochronology
EVER6817	47.8	-103.28	360	5	54	1968	Dendrochronology
EVER6817	47.8	-103.28	225	8	55	1968	Dendrochronology
EVER6817	47.8	-103.28	150	10	56	1968	Dendrochronology
EVER6817	47.8	-103.28	210	10	56	1968	Dendrochronology
EVER6817	47.8	-103.28	240	10	56	1968	Dendrochronology
EVER6817	47.8	-103.28	180	20	61	1968	Dendrochronology
EVER6817	47.8	-103.28	60	40	71	1968	Dendrochronology
EVER6817	47.8	-103.28	97.5	40	71	1968	Dendrochronology
EVER6817	47.8	-103.28	54.5	55	79	1968	Dendrochronology
EVER6817	47.8	-103.28	55	60	81	1968	Dendrochronology
EVER6817	47.8	-103.28	65	60	81	1968	Dendrochronology
EVER6817	47.8	-103.28	46.2	65	84	1968	Dendrochronology
EVER6817	47.8	-103.28	64.6	65	84	1968	Dendrochronology
EVER6817	47.8	-103.28	43.3	90	96	1968	Dendrochronology
EVER6817	47.8	-103.28	44.2	95	99	1968	Dendrochronology
EVER6817	47.8	-103.28	30	170	136	1968	Dendrochronology
EVER6817	47.8	-103.28	18.6	210	156	1968	Dendrochronology
EVER6817	47.8	-103.28	21.8	220	161	1968	Dendrochronology
FAUL9633	44.35	-91.93	14	9	69	1996	137Cs
FAUL9633	44.35	-91.93	15	10	59	1996	137Cs
FAUL9633	44.35	-91.93	33	10	79	1996	137Cs
FAUL9633	44.35	-91.93	23	28	41	1996	137Cs
FAUL9633	44.38	-91.97	6	57	55	1996	137Cs
FAUL9633	44.38	-91.97	6	57	55	1996	137Cs
FAUL9633	44.35	-91.93	22	57	55	1996	137Cs
FAUL9633	44.38	-91.97	28	75	121	1996	137Cs
FAUL9633	44.38	-91.97	28	75	121	1996	137Cs
FAYE8085	34.5	-84.33	14800	0.0082	49	1980	Directly measured
FAYE8085	34.5	-84.33	29700	0.0082	49	1980	Directly measured
FAYE8085	34.5	-84.33	37100	0.0082	49	1980	Directly measured
FAYE8085	34.5	-84.33	89000	0.0082	49	1980	Directly measured
FAYE8085	34.5	-84.33	134000	0.0082	49	1980	Directly measured
FAYE8085	34.5	-84.33	185000	0.0082	49	1980	Directly measured
FAYE8085	34.5	-84.33	185000	0.0082	49	1980	Directly measured
FAYE8085	34.5	-84.33	445	0.14	49	1980	Directly measured
FAYE8085	34.5	-84.33	668	0.14	49	1980	Directly measured
FAYE8085	34.5	-84.33	1340	0.14	49	1980	Directly measured
FAYE8085	34.5	-84.33	2000	0.14	49	1980	Directly measured
FAYE8085	34.5	-84.33	2450	0.14	49	1980	Directly measured
FAYE8085	34.5	-84.33	2670	0.14	49	1980	Directly measured
FAYE8085	34.5	-84.33	4010	0.14	49	1980	Directly measured
FAYE8085	34.5	-84.33	4450	0.14	49	1980	Directly measured
FAYE8085	34.5	-84.33	2230	0.141	49	1980	Directly measured
FAYE8085	33.83	-84.33	888	0.58	49	1980	Directly measured
FAYE8085	33.83	-84.33	993	0.58	49	1980	Directly measured
FAYE8085	33.83	-84.33	1310	0.58	49	1980	Directly measured
FAYE8085	33.83	-84.33	1570	0.58	49	1980	Directly measured
FAYE8085	33.83	-84.33	1830	0.58	49	1980	Directly measured
FAYE8085	33.83	-84.33	2190	0.58	49	1980	Directly measured
FAYE8085	33.83	-84.33	15.2	6	46	1980	Directly measured
FERG9277	52.92	-118.08	1820	0.00274	30	1992	Directly measured
FERG9277	52.92	-118.08	1820	0.00274	30	1992	Directly measured
FERG9277	52.92	-118.08	5470	0.00274	30	1992	Directly measured
FERG9277	52.92	-118.08	5470	0.00274	30	1992	Directly measured
FERG9277	52.92	-118.08	7300	0.00274	30	1992	Directly measured
FERG9277	52.92	-118.08	10900	0.00274	30	1992	Directly measured
FERG9277	52.92	-118.08	10900	0.00274	30	1992	Directly measured
FERG9277	52.92	-118.08	14600	0.00274	30	1992	Directly measured
FERG9277	52.92	-118.08	3650	0.00548	30	1992	Directly measured
FERG9277	52.92	-118.08	5480	0.00548	30	1992	Directly measured
FERG9277	52.92	-118.08	9130	0.00548	30	1992	Directly measured
FERG9277	52.92	-118.08	15500	0.00548	30	1992	Directly measured
FERG9277	52.92	-118.08	608	0.0164	30	1992	Directly measured
FERG9277	52.92	-118.08	3650	0.0164	30	1992	Directly measured
FERG9277	52.92	-118.08	4260	0.0164	30	1992	Directly measured
FERG9277	52.92	-118.08	4560	0.0164	30	1992	Directly measured
FERG9277	52.92	-118.08	4870	0.0164	30	1992	Directly measured
FISK5590	29.67	-90.17	2.955	1341	702	1988	14C
FISK5590	29.67	-90.17	3.468	4836	3790	1988	14C
FISK5590	29.67	-90.17	3.352	6177	3120	1988	14C
FISK5590	29.6	-90.72	1.772	6874	3468	1988	14C
FISK5590	29.6	-90.72	2.387	12785	6424	1988	14C
FITZ0956	43.93	-91.25	3	12	19	2009	Archaeological
FITZ0956	43.93	-91.25	4	12	19	2009	Archaeological
FITZ0956	43.93	-91.25	10	12	19	2009	Archaeological
FITZ0956	43.93	-91.25	38	12	19	2009	Archaeological
FITZ0956	43.93	-91.25	5	17	91	2009	Archaeological
FITZ0956	43.93	-91.25	19	17	91	2009	Archaeological
FITZ0956	43.93	-91.25	29	17	91	2009	Archaeological
FITZ0956	43.93	-91.25	29	17	91	2009	Archaeological
FITZ0956	43.93	-91.25	3	23	37	2009	Archaeological
FITZ0956	43.93	-91.25	6	23	37	2009	Archaeological
FITZ0956	43.93	-91.25	13	23	37	2009	Archaeological
FITZ0956	43.93	-91.25	15	23	37	2009	Archaeological
FITZ0956	43.93	-91.25	5	32	66	2009	Archaeological
FITZ0956	43.93	-91.25	5	32	117	2009	Archaeological
FITZ0956	43.93	-91.25	10	32	66	2009	Archaeological
FITZ0956	43.93	-91.25	10	32	66	2009	Archaeological
FITZ0956	43.93	-91.25	12	32	117	2009	Archaeological
FITZ0956	43.93	-91.25	14	32	66	2009	Archaeological
FITZ0956	43.93	-91.25	16	32	66	2009	Archaeological
FITZ0956	43.93	-91.25	1	39	153	2009	Archaeological
FLOR0399	38.3	-121.41	1.15	1000	516	2003	Stratigraphy
FLOR0399	38.3	-121.41	3	1000	516	2003	Stratigraphy
FLOR0399	38.3	-121.41	13.803	71	134	2003	Stratigraphy
FLOR0399	38.3	-121.41	8.451	71	134	2003	Stratigraphy
FLOR0399	38.3	-121.41	33.803	71	134	2003	Stratigraphy
FLOR0399	38.3	-121.41	12.676	71	134	2003	Stratigraphy
FLOR0399	38.3	-121.41	29.577	71	134	2003	Stratigraphy
FLOR0399	38.3	-121.41	22.535	71	134	2003	Stratigraphy
FLOR0399	38.3	-121.41	19.718	71	134	2003	Stratigraphy
FRED9706	43.58	-103.38	0.551	363	4179	1997	14C
FRED9706	43.58	-103.38	0.473	1057	551	1997	14C
FRED9706	43.58	-103.38	1.4	1071	9802	1997	14C
FRED9706	43.58	-103.38	0.259	1348	9940	1997	14C
FRED9706	43.58	-103.38	1.037	2322	2240	1997	14C
FRED9706	43.58	-103.38	0.766	2540	11884	1997	14C
FRED9706	43.58	-103.38	0.284	2817	11746	1997	14C
FRED9706	43.58	-103.38	0.858	3379	1712	1997	14C
FRED9706	43.58	-103.38	0.591	3888	11210	1997	14C
FRED9706	43.58	-103.38	0.428	3975	2010	1997	14C
FRED9706	43.58	-103.38	0.061	4098	15203	1997	14C
FRED9706	43.58	-103.38	0.415	4338	2191	1997	14C
FRED9706	43.58	-103.38	0.179	5865	6334	1997	14C
FRED9706	43.58	-103.38	0.331	6638	13933	1997	14C
FRED9706	43.58	-103.38	0.152	6915	13795	1997	14C
FRED9706	43.58	-103.38	0.368	6936	6869	1997	14C
FRED9706	43.58	-103.38	0.194	7213	7008	1997	14C
FRED9706	43.58	-103.38	0.319	7986	13259	1997	14C
FRED9706	43.58	-103.38	0.422	8189	5180	1997	14C
FRED9706	43.58	-103.38	0.427	9244	4644	1997	14C
FRED9706	43.58	-103.38	0.534	9258	5708	1997	14C
FRED9706	43.58	-103.38	0.398	9535	5847	1997	14C
FRED9706	43.58	-103.38	0.344	9753	8278	1997	14C
FRED9706	43.58	-103.38	0.528	10315	5180	1997	14C
FRED9706	43.58	-103.38	0.406	10592	5318	1997	14C
FRED9706	43.58	-103.38	0.478	12017	7088	1997	14C
FRED9706	43.58	-103.38	0.475	13132	6588	1997	14C
FRED9706	43.58	-103.38	0.26	13851	10327	1997	14C
FRED9706	43.58	-103.38	0.371	16173	9166	1997	14C
FRED9706	43.58	-103.38	0.376	17230	8637	1997	14C
FREN0945	35.52	-107.13	4.25	80	7569	2009	14C
FREN0945	35.52	-107.13	61.009	109	65	2009	14C
FREN0945	35.52	-107.13	2.267	375	5102	2009	14C
FREN0945	35.52	-107.13	0.513	390	5934	2009	14C
FREN0945	35.52	-107.13	0.964	415	5947	2009	14C
FREN0945	35.52	-107.13	0.444	450	5514	2009	14C
FREN0945	35.52	-107.13	2.524	515	4657	2009	14C
FREN0945	35.52	-107.13	1.273	825	5327	2009	14C
FREN0945	35.52	-107.13	0.476	840	5709	2009	14C
FREN0945	35.52	-107.13	0.694	865	5722	2009	14C
FREN0945	35.52	-107.13	2.416	890	4844	2009	14C
FREN0945	35.52	-107.13	1.029	1215	5522	2009	14C
FREN0945	35.52	-107.13	1.169	1240	5534	2009	14C
FREN0945	35.52	-107.13	1.754	1340	5069	2009	14C
FREN0945	35.52	-107.13	0.0145	1375	6842	2009	14C
FREN0945	35.52	-107.13	0.157	1400	6829	2009	14C
FREN0945	35.52	-107.13	0.247	1455	6882	2009	14C
FREN0945	35.52	-107.13	0.378	1480	6869	2009	14C
FREN0945	35.52	-107.13	0.968	1549	785	2009	14C
FREN0945	35.52	-107.13	1.474	1730	5264	2009	14C
FREN0945	35.52	-107.13	1.567	1755	5277	2009	14C
FREN0945	35.52	-107.13	0.235	1790	6634	2009	14C
FREN0945	35.52	-107.13	0.406	1870	6674	2009	14C
FREN0945	35.52	-107.13	0.277	2240	6409	2009	14C
FREN0945	35.52	-107.13	0.414	2320	6449	2009	14C
FREN0945	35.52	-107.13	0.562	2615	6222	2009	14C
FREN0945	35.52	-107.13	0.672	2695	6262	2009	14C
FREN0945	35.52	-107.13	1.778	2840	2979	2009	14C
FREN0945	35.52	-107.13	0.885	3130	5964	2009	14C
FREN0945	35.52	-107.13	1.381	3185	6122	2009	14C
FREN0945	35.52	-107.13	0.969	3210	6004	2009	14C
FREN0945	35.52	-107.13	1.893	3355	3237	2009	14C
FREN0945	35.52	-107.13	1.93	3730	3424	2009	14C
FREN0945	35.52	-107.13	1.77	4180	3649	2009	14C
FREN0945	35.52	-107.13	1.492	4389	2205	2009	14C
FREN0945	35.52	-107.13	1.328	4519	2270	2009	14C
FREN0945	35.52	-107.13	1.663	4570	3844	2009	14C
FREN0945	35.52	-107.13	1.697	4595	3857	2009	14C
FREN0945	35.52	-107.13	1.601	4904	2462	2009	14C
FREN0945	35.52	-107.13	1.648	5279	2650	2009	14C
FREN0945	35.52	-107.13	1.553	5729	2875	2009	14C
FREN0945	35.52	-107.13	1.31	5970	4544	2009	14C
FREN0945	35.52	-107.13	1.349	6050	4584	2009	14C
FREN0945	35.52	-107.13	1.487	6119	3070	2009	14C
FREN0945	35.52	-107.13	1.514	6144	3082	2009	14C
FREN0945	35.52	-107.13	1.24	7519	3770	2009	14C
FREN0945	35.52	-107.13	1.271	7599	3810	2009	14C
FREN0945	35.52	-107.13	1.35	7704	3862	2009	14C
FRIE1570	34.46	-106.98	32	20	34	2015	Dendrochronology
FRIE1570	34.46	-106.98	65.455	22	71	2015	Dendrochronology
FRIE1570	34.46	-106.98	58.947	38	63	2015	Dendrochronology
FRIE1570	34.46	-106.98	50	16	52	2015	Dendrochronology
FRIE1570	34.46	-106.98	26.667	15	17	2015	Dendrochronology
FRIE1570	34.46	-106.98	16	5	12	2015	Dendrochronology
FRIE1570	34.46	-106.98	32	10	19	2015	Dendrochronology
FRIE1570	34.46	-106.98	45.714	35	27	2015	Dendrochronology
FRIE1570	34.46	-106.98	54.795	73	46	2015	Dendrochronology
FRIE1570	34.46	-106.98	43.922	51	35	2015	Dendrochronology
FRIE1570	34.46	-106.98	22.857	35	27	2015	Dendrochronology
FRIE1570	34.46	-106.98	21.333	15	17	2015	Dendrochronology
FRIE1570	34.46	-106.98	48	5	12	2015	Dendrochronology
FRIE1570	34.46	-106.98	80	22	71	2015	Dendrochronology
FRIE1570	34.46	-106.98	84.211	38	63	2015	Dendrochronology
FRIE1570	34.46	-106.98	63.448	58	53	2015	Dendrochronology
FRIE1570	34.46	-106.98	55.294	68	48	2015	Dendrochronology
FRIE1570	34.46	-106.98	90	16	52	2015	Dendrochronology
FRIE1570	34.46	-106.98	53.333	36	42	2015	Dendrochronology
FRIE1570	34.46	-106.98	43.478	46	37	2015	Dendrochronology
FRIE1570	34.46	-106.98	24	20	34	2015	Dendrochronology
FRIE1570	34.46	-106.98	18.667	30	29	2015	Dendrochronology
FRIE1570	34.46	-106.98	8	10	19	2015	Dendrochronology
FRIE1570	34.46	-106.98	83.288	73	46	2015	Dendrochronology
FRIE1570	34.46	-106.98	109.714	35	27	2015	Dendrochronology
FRIE1570	34.46	-106.98	85.333	15	17	2015	Dendrochronology
FRIE1570	34.46	-106.98	192	5	12	2015	Dendrochronology
FRIE1570	34.46	-106.98	58.947	38	63	2015	Dendrochronology
FRIE1570	34.46	-106.98	82.759	58	53	2015	Dendrochronology
FRIE1570	34.46	-106.98	75.294	68	48	2015	Dendrochronology
FRIE1570	34.46	-106.98	128	20	34	2015	Dendrochronology
FRIE1570	34.46	-106.98	96	30	29	2015	Dendrochronology
FRIE1570	34.46	-106.98	32	10	19	2015	Dendrochronology
FRIE1570	34.46	-106.98	78.904	73	46	2015	Dendrochronology
FRIE1570	34.46	-106.98	21.961	51	35	2015	Dendrochronology
FRIE1570	34.46	-106.98	210.909	22	71	2015	Dendrochronology
FRIE1570	34.46	-106.98	82.286	35	27	2015	Dendrochronology
FRIE1570	34.46	-106.98	85.333	15	17	2015	Dendrochronology
FRIE1570	34.46	-106.98	128	5	12	2015	Dendrochronology
FRIE1570	34.46	-106.98	80	20	34	2015	Dendrochronology
FRIE1570	34.46	-106.98	74.667	30	29	2015	Dendrochronology
FRIE1570	34.46	-106.98	64	10	19	2015	Dendrochronology
GALA8357	51.28	-106.85	100	1	46	1983	Directly measured
GALA8357	51.28	-106.85	150	1	46	1983	Directly measured
GALA8357	51.28	-106.85	200	1	46	1983	Directly measured
GALA8357	51.28	-106.85	300	1	46	1983	Directly measured
GALA8357	51.28	-106.85	400	1	46	1983	Directly measured
GALA8357	51.28	-106.85	500	1	46	1983	Directly measured
GALA8357	51.28	-106.85	550	1	46	1983	Directly measured
GALA8357	51.28	-106.85	750	1	46	1983	Directly measured
GALA8357	51.28	-106.85	1000	1	46	1983	Directly measured
GALA8357	51.28	-106.85	1100	1	46	1983	Directly measured
GALA8357	51.28	-106.85	12.5	8	46	1983	Directly measured
GALA8357	51.28	-106.85	18.8	8	46	1983	Directly measured
GALA8357	51.28	-106.85	31.3	8	46	1983	Directly measured
GALA8357	51.28	-106.85	37.5	8	46	1983	Directly measured
GALA8357	51.28	-106.85	43.8	8	46	1983	Directly measured
GALA8357	51.28	-106.85	56.3	8	46	1983	Directly measured
GALA8357	51.28	-106.85	33.3	9	46	1983	Directly measured
GALA8357	51.28	-106.85	61.1	9	46	1983	Directly measured
GALA8357	51.28	-106.85	144	9	46	1983	Directly measured
GALA8357	51.28	-106.85	20	10	46	1983	Directly measured
GALA8357	51.28	-106.85	45	10	46	1983	Directly measured
GALA8357	51.28	-106.85	8.33	12	46	1983	Directly measured
GALA8357	51.28	-106.85	16.7	12	46	1983	Directly measured
GALA8357	51.28	-106.85	25	12	46	1983	Directly measured
GALA8357	51.28	-106.85	41.7	12	46	1983	Directly measured
GALA8357	51.28	-106.85	50	12	46	1983	Directly measured
GALA8357	51.28	-106.85	100	12	46	1983	Directly measured
GOFF9495	52.23	-117.23	7300	0.00274	29	1994	Directly measured
GOFF9495	52.23	-117.23	7300	0.00274	29	1994	Directly measured
GOFF9495	52.23	-117.23	10900	0.00274	29	1994	Directly measured
GOFF9495	52.23	-117.23	14600	0.00274	29	1994	Directly measured
GOFF9495	52.23	-117.23	18200	0.00274	29	1994	Directly measured
GOFF9495	52.23	-117.23	18200	0.00274	29	1994	Directly measured
GOFF9495	52.23	-117.23	18200	0.00274	29	1994	Directly measured
GOFF9495	52.23	-117.23	25500	0.00274	29	1994	Directly measured
GOFF9495	52.23	-117.23	29200	0.00274	29	1994	Directly measured
GOFF9495	52.23	-117.23	29200	0.00274	29	1994	Directly measured
GOFF9495	52.23	-117.23	32800	0.00274	29	1994	Directly measured
GOFF9495	52.23	-117.23	36500	0.00274	29	1994	Directly measured
GOFF9495	52.23	-117.23	36500	0.00274	29	1994	Directly measured
GOFF9495	52.23	-117.23	73000	0.00274	29	1994	Directly measured
GOFF9495	52.23	-117.23	76600	0.00274	29	1994	Directly measured
GOFF9495	52.23	-117.23	91200	0.00274	29	1994	Directly measured
GOFF9495	52.23	-117.23	146000	0.00274	29	1994	Directly measured
GOFF9495	52.23	-117.23	219000	0.00274	29	1994	Directly measured
GOTT9183	55.25	-127.67	0.312	1921	989	1991	14C
GRIM1749	40.08	-87.53	0.0309	4850	2427	2017	14C
GRIM1749	40.15	-87.53	0.066	4850	2427	2017	14C
GRIM1749	40.15	-87.53	0.0825	4850	2427	2017	14C
GRIM1749	40.07	-87.43	0.0825	4850	2427	2017	14C
GRIM1749	40.22	-87.65	0.0825	4850	2427	2017	14C
GRIM1749	40.28	-87.65	0.0928	4850	2427	2017	14C
GRIM1749	40.43	-87.42	0.101	4850	2427	2017	14C
GRIM1749	40.22	-87.65	0.113	4850	2427	2017	14C
GRIM1749	40.43	-87.42	0.118	4850	2427	2017	14C
GRIM1749	40.18	-87.58	0.336	4850	2427	2017	14C
GRIM1749	40.12	-87.48	0.351	4850	2427	2017	14C
GRIM1749	40.2	-87.62	0.412	4850	2427	2017	14C
GRIM1749	40	-87.35	0.938	4850	2427	2017	14C
GRIM1749	40	-87.35	0.959	4850	2427	2017	14C
GRIM1749	40	-87.37	0.99	4850	2427	2017	14C
GRIM1749	40	-87.35	0.99	4850	2427	2017	14C
GRIM1749	40.15	-87.53	1.867	150	77	2017	OSL
GRIM1749	40.15	-87.53	2	150	77	2017	OSL
GRIM1749	40.22	-87.65	2.333	150	77	2017	OSL
GRIM1749	40.43	-87.42	2.667	150	77	2017	OSL
GRIM1749	40.43	-87.42	2.8	150	77	2017	OSL
GRIM1749	40.22	-87.65	3.333	150	77	2017	OSL
GRIM1749	40.18	-87.58	3.333	150	77	2017	OSL
GRIM1749	40.08	-87.53	3.667	150	77	2017	OSL
GRIM1749	40.28	-87.65	4.333	150	77	2017	OSL
GRIM1749	40	-87.37	4.667	150	77	2017	OSL
GRIM1749	40.12	-87.48	4.667	150	77	2017	OSL
GRIM1749	40	-87.35	4.667	150	77	2017	OSL
GRIM1749	40.2	-87.62	4.667	150	77	2017	OSL
GRIM1749	40.15	-87.53	5.333	150	77	2017	OSL
GRIM1749	40.07	-87.43	5.333	150	77	2017	OSL
GRIM1749	40	-87.35	5.667	150	77	2017	OSL
GRIM1749	40	-87.35	6.333	150	77	2017	OSL
HAAS7554	38.07	-93.32	0.281	4873	2481	1975	14C
HAAS7554	38.07	-93.32	0.206	8358	4223	1975	14C
HAIN5253	36	-109	190	2	73	1952	Directly measured
HAIN5253	36	-109	270	2	73	1952	Directly measured
HAIN5253	36	-109	300	2	73	1952	Directly measured
HAIN5253	36	-109	370	2	73	1952	Directly measured
HAIN5253	36	-109	450	2	73	1952	Directly measured
HAIN5253	36	-109	500	2	73	1952	Directly measured
HAIN5253	36	-109	500	2	73	1952	Directly measured
HAIN5253	36	-109	750	2	73	1952	Directly measured
HAIN5253	36	-109	1050	2	73	1952	Directly measured
HAIN5253	36	-109	120	5	76	1952	Directly measured
HAIN5253	36	-109	240	5	76	1952	Directly measured
HAIN5253	36	-109	270	5	76	1952	Directly measured
HAIN5253	36	-109	50	6	77	1952	Directly measured
HAIN5253	36	-109	100	6	77	1952	Directly measured
HAIN5253	36	-109	90	10	81	1952	Directly measured
HAIN5253	36	-109	5	12	83	1952	Directly measured
HAIN5253	36	-109	25	12	83	1952	Directly measured
HAIN5253	36	-109	95	12	83	1952	Directly measured
HAIN5253	36	-109	12	13	84	1952	Directly measured
HAIN5253	36	-109	92	13	84	1952	Directly measured
HAIN5253	36	-109	94	14	85	1952	Directly measured
HAIN5253	36	-109	55	22	93	1952	Directly measured
HALL0789	36.11	-106.15	26.866	67	3877	2007	14C
HALL0789	36.11	-106.15	2.222	90	699	2007	14C
HALL0789	36.11	-106.15	1.63	92	3889	2007	14C
HALL0789	36.11	-106.15	1.623	154	3341	2007	14C
HALL0789	36.11	-106.15	1.911	157	994	2007	14C
HALL0789	36.11	-106.15	1.17	171	830	2007	14C
HALL0789	36.11	-106.15	2.857	175	3352	2007	14C
HALL0789	36.11	-106.15	1.75	200	1573	2007	14C
HALL0789	36.11	-106.15	2.191	251	4061	2007	14C
HALL0789	36.11	-106.15	0.588	255	3312	2007	14C
HALL0789	36.11	-106.15	1.533	261	785	2007	14C
HALL0789	36.11	-106.15	1.524	328	908	2007	14C
HALL0789	36.11	-106.15	0.444	338	4104	2007	14C
HALL0789	36.11	-106.15	2.041	343	4015	2007	14C
HALL0789	36.11	-106.15	0.623	401	1273	2007	14C
HALL0789	36.11	-106.15	0.371	404	3641	2007	14C
HALL0789	36.11	-106.15	1.675	418	863	2007	14C
HALL0789	36.11	-106.15	0.941	425	3631	2007	14C
HALL0789	36.11	-106.15	0.698	430	4058	2007	14C
HALL0789	36.11	-106.15	0.108	462	3208	2007	14C
HALL0789	36.11	-106.15	4.14	471	3675	2007	14C
HALL0789	36.11	-106.15	1.653	484	5145	2007	14C
HALL0789	36.11	-106.15	4.472	492	3664	2007	14C
HALL0789	36.11	-106.15	0.605	496	3687	2007	14C
HALL0789	36.11	-106.15	0.497	503	1925	2007	14C
HALL0789	36.11	-106.15	1.064	517	3677	2007	14C
HALL0789	36.11	-106.15	0.986	558	1194	2007	14C
HALL0789	36.11	-106.15	1.123	579	3554	2007	14C
HALL0789	36.11	-106.15	0.998	601	1373	2007	14C
HALL0789	36.11	-106.15	0.159	630	4588	2007	14C
HALL0789	36.11	-106.15	0.312	642	333	2007	14C
HALL0789	36.11	-106.15	3.793	646	3587	2007	14C
HALL0789	36.11	-106.15	0.455	659	3514	2007	14C
HALL0789	36.11	-106.15	1.192	671	3600	2007	14C
HALL0789	36.11	-106.15	0.853	703	1825	2007	14C
HALL0789	36.11	-106.15	2.893	726	3547	2007	14C
HALL0789	36.11	-106.15	1.029	729	1109	2007	14C
HALL0789	36.11	-106.15	0.834	731	2457	2007	14C
HALL0789	36.11	-106.15	0.546	732	378	2007	14C
HALL0789	36.11	-106.15	1.138	747	3813	2007	14C
HALL0789	36.11	-106.15	0.599	751	3560	2007	14C
HALL0789	36.11	-106.15	1.187	758	1294	2007	14C
HALL0789	36.11	-106.15	2.421	764	2558	2007	14C
HALL0789	36.11	-106.15	1.432	768	3802	2007	14C
HALL0789	36.11	-106.15	1.061	801	2577	2007	14C
HALL0789	36.11	-106.15	1.16	819	1064	2007	14C
HALL0789	36.11	-106.15	0.54	834	3856	2007	14C
HALL0789	36.11	-106.15	0.819	855	3846	2007	14C
HALL0789	36.11	-106.15	0.231	866	3410	2007	14C
HALL0789	36.11	-106.15	0.664	903	464	2007	14C
HALL0789	36.11	-106.15	1.464	922	3725	2007	14C
HALL0789	36.11	-106.15	1.184	929	1209	2007	14C
HALL0789	36.11	-106.15	2.144	933	3444	2007	14C
HALL0789	36.11	-106.15	0.365	958	3456	2007	14C
HALL0789	36.11	-106.15	0.258	968	4419	2007	14C
HALL0789	36.11	-106.15	1.031	970	3425	2007	14C
HALL0789	36.11	-106.15	0.998	1002	3685	2007	14C
HALL0789	36.11	-106.15	0.744	1008	2680	2007	14C
HALL0789	36.11	-106.15	0.942	1009	3769	2007	14C
HALL0789	36.11	-106.15	1.276	1019	1164	2007	14C
HALL0789	36.11	-106.15	0.377	1060	4373	2007	14C
HALL0789	36.11	-106.15	0.849	1060	542	2007	14C
HALL0789	36.11	-106.15	0.368	1088	2720	2007	14C
HALL0789	36.11	-106.15	0.551	1089	3729	2007	14C
HALL0789	36.11	-106.15	0.77	1104	1624	2007	14C
HALL0789	36.11	-106.15	0.808	1114	4830	2007	14C
HALL0789	36.11	-106.15	0.416	1201	4787	2007	14C
HALL0789	36.11	-106.15	0.744	1209	3582	2007	14C
HALL0789	36.11	-106.15	0.523	1242	2797	2007	14C
HALL0789	36.11	-106.15	0.912	1261	1546	2007	14C
HALL0789	36.11	-106.15	0.713	1263	2808	2007	14C
HALL0789	36.11	-106.15	1.657	1267	2307	2007	14C
HALL0789	36.11	-106.15	0.386	1296	3625	2007	14C
HALL0789	36.11	-106.15	0.844	1304	2325	2007	14C
HALL0789	36.11	-106.15	0.943	1432	1460	2007	14C
HALL0789	36.11	-106.15	0.723	1452	4661	2007	14C
HALL0789	36.11	-106.15	0.787	1461	743	2007	14C
HALL0789	36.11	-106.15	0.376	1464	4171	2007	14C
HALL0789	36.11	-106.15	1.67	1467	2207	2007	14C
HALL0789	36.11	-106.15	0.539	1485	4161	2007	14C
HALL0789	36.11	-106.15	0.964	1504	2225	2007	14C
HALL0789	36.11	-106.15	0.662	1511	2429	2007	14C
HALL0789	36.11	-106.15	1.018	1522	1415	2007	14C
HALL0789	36.11	-106.15	0.777	1544	4615	2007	14C
HALL0789	36.11	-106.15	0.409	1591	2469	2007	14C
HALL0789	36.11	-106.15	0.641	1639	4084	2007	14C
HALL0789	36.11	-106.15	0.903	1661	843	2007	14C
HALL0789	36.11	-106.15	0.63	1667	3010	2007	14C
HALL0789	36.11	-106.15	0.789	1711	2329	2007	14C
HALL0789	36.11	-106.15	0.407	1719	4044	2007	14C
HALL0789	36.11	-106.15	1.644	1734	3043	2007	14C
HALL0789	36.11	-106.15	0.516	1745	2546	2007	14C
HALL0789	36.11	-106.15	0.682	1759	3056	2007	14C
HALL0789	36.11	-106.15	0.651	1766	2556	2007	14C
HALL0789	36.11	-106.15	0.558	1791	2369	2007	14C
HALL0789	36.11	-106.15	1.445	1868	2006	2007	14C
HALL0789	36.11	-106.15	0.892	1905	2025	2007	14C
HALL0789	36.11	-106.15	0.312	1926	3940	2007	14C
HALL0789	36.11	-106.15	0.643	1945	2446	2007	14C
HALL0789	36.11	-106.15	0.693	1948	4413	2007	14C
HALL0789	36.11	-106.15	0.763	1966	2456	2007	14C
HALL0789	36.11	-106.15	0.813	1969	4403	2007	14C
HALL0789	36.11	-106.15	0.871	2010	3181	2007	14C
HALL0789	36.11	-106.15	1.481	2025	1928	2007	14C
HALL0789	36.11	-106.15	0.97	2062	1946	2007	14C
HALL0789	36.11	-106.15	0.515	2079	1052	2007	14C
HALL0789	36.11	-106.15	0.644	2097	3225	2007	14C
HALL0789	36.11	-106.15	0.758	2112	2128	2007	14C
HALL0789	36.11	-106.15	0.871	2123	4326	2007	14C
HALL0789	36.11	-106.15	0.809	2164	1094	2007	14C
HALL0789	36.11	-106.15	0.599	2170	2758	2007	14C
HALL0789	36.11	-106.15	0.57	2192	2168	2007	14C
HALL0789	36.11	-106.15	1.457	2196	1842	2007	14C
HALL0789	36.11	-106.15	0.681	2203	4286	2007	14C
HALL0789	36.11	-106.15	0.985	2233	1861	2007	14C
HALL0789	36.11	-106.15	1.386	2237	2792	2007	14C
HALL0789	36.11	-106.15	0.641	2262	2804	2007	14C
HALL0789	36.11	-106.15	0.837	2269	2050	2007	14C
HALL0789	36.11	-106.15	1.487	2286	1797	2007	14C
HALL0789	36.11	-106.15	1.033	2323	1816	2007	14C
HALL0789	36.11	-106.15	0.639	2346	2245	2007	14C
HALL0789	36.11	-106.15	0.66	2349	2090	2007	14C
HALL0789	36.11	-106.15	0.739	2367	2256	2007	14C
HALL0789	36.11	-106.15	0.696	2370	2658	2007	14C
HALL0789	36.11	-106.15	0.581	2410	4182	2007	14C
HALL0789	36.11	-106.15	1.416	2437	2692	2007	14C
HALL0789	36.11	-106.15	0.861	2440	1964	2007	14C
HALL0789	36.11	-106.15	0.163	2447	4164	2007	14C
HALL0789	36.11	-106.15	0.731	2462	2704	2007	14C
HALL0789	36.11	-106.15	0.719	2503	2167	2007	14C
HALL0789	36.11	-106.15	0.796	2513	2930	2007	14C
HALL0789	36.11	-106.15	0.694	2520	2004	2007	14C
HALL0789	36.11	-106.15	0.812	2524	2177	2007	14C
HALL0789	36.11	-106.15	0.909	2530	1919	2007	14C
HALL0789	36.11	-106.15	0.615	2600	2973	2007	14C
HALL0789	36.11	-106.15	0.747	2610	1959	2007	14C
HALL0789	36.11	-106.15	0.748	2674	2081	2007	14C
HALL0789	36.11	-106.15	0.835	2695	2092	2007	14C
HALL0789	36.11	-106.15	0.866	2713	2830	2007	14C
HALL0789	36.11	-106.15	0.532	2727	3540	2007	14C
HALL0789	36.11	-106.15	0.796	2764	2036	2007	14C
HALL0789	36.11	-106.15	0.686	2771	2458	2007	14C
HALL0789	36.11	-106.15	0.88	2785	2047	2007	14C
HALL0789	36.11	-106.15	0.696	2800	2873	2007	14C
HALL0789	36.11	-106.15	0.598	2810	1417	2007	14C
HALL0789	36.11	-106.15	1.304	2838	2491	2007	14C
HALL0789	36.11	-106.15	0.716	2863	2504	2007	14C
HALL0789	36.11	-106.15	0.751	2928	2379	2007	14C
HALL0789	36.11	-106.15	1.23	2928	1476	2007	14C
HALL0789	36.11	-106.15	0.877	2965	1495	2007	14C
HALL0789	36.11	-106.15	1.336	2995	2413	2007	14C
HALL0789	36.11	-106.15	0.778	3020	2425	2007	14C
HALL0789	36.11	-106.15	0.774	3099	2294	2007	14C
HALL0789	36.11	-106.15	0.835	3114	2629	2007	14C
HALL0789	36.11	-106.15	1.327	3166	2327	2007	14C
HALL0789	36.11	-106.15	0.788	3172	1598	2007	14C
HALL0789	36.11	-106.15	0.815	3189	2249	2007	14C
HALL0789	36.11	-106.15	0.799	3191	2340	2007	14C
HALL0789	36.11	-106.15	0.687	3201	2673	2007	14C
HALL0789	36.11	-106.15	0.701	3211	3782	2007	14C
HALL0789	36.11	-106.15	0.526	3230	3288	2007	14C
HALL0789	36.11	-106.15	0.661	3252	1638	2007	14C
HALL0789	36.11	-106.15	1.351	3256	2282	2007	14C
HALL0789	36.11	-106.15	0.887	3271	2551	2007	14C
HALL0789	36.11	-106.15	0.838	3281	2295	2007	14C
HALL0789	36.11	-106.15	0.744	3358	2594	2007	14C
HALL0789	36.11	-106.15	0.705	3406	1715	2007	14C
HALL0789	36.11	-106.15	0.773	3427	1726	2007	14C
HALL0789	36.11	-106.15	0.598	3430	3188	2007	14C
HALL0789	36.11	-106.15	0.901	3442	2465	2007	14C
HALL0789	36.11	-106.15	0.765	3529	2509	2007	14C
HALL0789	36.11	-106.15	0.934	3532	2420	2007	14C
HALL0789	36.11	-106.15	0.801	3619	2464	2007	14C
HALL0789	36.11	-106.15	0.673	3714	3530	2007	14C
HALL0789	36.11	-106.15	0.6	3831	2988	2007	14C
HALL0789	36.11	-106.15	0.731	3831	1928	2007	14C
HALL0789	36.11	-106.15	1.18	3898	1961	2007	14C
HALL0789	36.11	-106.15	0.728	3914	3430	2007	14C
HALL0789	36.11	-106.15	0.752	3923	1974	2007	14C
HALL0789	36.11	-106.15	0.652	3988	2909	2007	14C
HALL0789	36.11	-106.15	0.673	4159	2824	2007	14C
HALL0789	36.11	-106.15	0.839	4174	2099	2007	14C
HALL0789	36.11	-106.15	0.706	4249	2779	2007	14C
HALL0789	36.11	-106.15	0.728	4261	2143	2007	14C
HALL0789	36.11	-106.15	0.718	4315	3230	2007	14C
HALL0789	36.11	-106.15	0.76	4472	3151	2007	14C
HALL0789	36.11	-106.15	0.775	4643	3066	2007	14C
HALL0789	36.11	-106.15	0.803	4733	3021	2007	14C
HALL0789	36.11	-106.15	0.654	4891	2458	2007	14C
HALL0789	36.11	-106.15	0.744	5375	2700	2007	14C
HALL9467	35.63	-121.2	1.337	375	12929	1994	14C
HALL9467	35.63	-121.2	0.279	897	6829	1994	14C
HALL9467	35.63	-121.2	0.681	2497	11493	1994	14C
HALL9467	35.63	-121.2	0.766	2872	11680	1994	14C
HALL9467	35.63	-121.2	0.291	6355	3203	1994	14C
HALL9467	35.63	-121.2	0.29	7252	3651	1994	14C
HALL9467	35.63	-121.2	0.235	10219	5135	1994	14C
HALL9467	35.63	-121.2	0.0885	11248	5649	1994	14C
HALL9467	35.63	-121.2	0.0719	12458	13506	1994	14C
HALL9467	35.63	-121.2	0.41	12716	6383	1994	14C
HALL9467	35.63	-121.2	0.323	12721	6386	1994	14C
HALL9467	35.63	-121.2	0.353	13120	6585	1994	14C
HALL9467	35.63	-121.2	0.0865	13355	13058	1994	14C
HALL9467	35.63	-121.2	0.12	16737	8394	1994	14C
HALL9467	35.63	-121.2	0.13	23055	28274	1994	14C
HALL9467	35.63	-121.2	0.121	28845	14448	1994	14C
HALL9467	35.63	-121.2	0.0481	37410	18730	1994	14C
HALL9467	35.63	-121.2	0.126	39776	19913	1994	14C
HALL9467	35.63	-121.2	0.951	4730	2390	1994	OSL
HALL9467	35.63	-121.2	0.184	16300	8175	1994	OSL
HAPP4586	34.77	-81.98	7.387	150	149	1945	Stratigraphy
HAPP4586	34.77	-81.98	12.933	150	149	1945	Stratigraphy
HAPP4586	34.77	-81.98	11.087	150	149	1945	Stratigraphy
HAPP4586	34.77	-81.98	12.933	150	149	1945	Stratigraphy
HAPP4586	34.77	-81.98	9.607	150	149	1945	Stratigraphy
HAPP4586	34.77	-81.98	9.973	150	149	1945	Stratigraphy
HAPP4586	34.77	-81.98	10.347	150	149	1945	Stratigraphy
HAPP4586	34.77	-81.98	3.693	150	149	1945	Stratigraphy
HAYN7468	31.6	-110.17	0.343	875	483	1974	14C
HAYN7468	34.58	-110.18	1.457	1027	559	1974	14C
HAYN7468	31.53	-110.15	0.464	1078	584	1974	14C
HAYN7468	31.77	-110.2	0.302	3319	1705	1974	14C
HAYN7468	31.53	-110.15	0.349	3439	1765	1974	14C
HAYN7468	32.87	-110.72	1.872	4441	2266	1974	14C
HAYN7468	32.87	-110.72	1.767	5210	2650	1974	14C
HAYN7468	38.07	-93.32	0.358	8651	4371	1974	14C
HAYN7468	30.13	-84.58	0.119	42181	21136	1974	14C
HERE8454	35.5	-111	150	4	41	1984	Dendrochronology
HERE8454	35.5	-111	350	5	46	1984	Dendrochronology
HERE8454	35.5	-111	48.333	6	47	1984	Dendrochronology
HERE8454	35.5	-111	113.333	6	48	1984	Dendrochronology
HERE8454	35.5	-111	261.556	9	43	1984	Dendrochronology
HERE8454	35.5	-111	43	10	53	1984	Dendrochronology
HERE8454	35.5	-111	58.182	11	49	1984	Dendrochronology
HERE8454	35.5	-111	145.333	15	50	1984	Dendrochronology
HERE8454	35.5	-111	146.526	19	49	1984	Dendrochronology
HERE8693	37.5	-112	50	2	46	1986	Dendrochronology
HERE8693	37.5	-112	33.333	3	44	1986	Dendrochronology
HERE8693	37.5	-112	39	3	61	1986	Dendrochronology
[truncated: 2,755 more rows]

## Sheet: References
Reference Code	Year	Author(s)	Journal or book	Volume or series No.	Start page or total pages
ALFO8355	1983	ALFORD, J.J. ET AL.	QUATERNARY RESEARCH	19	55
ANDR7949	1979	ANDREWS, E.D.	USGS PROFESSIONAL PAPERS	1117	49p
ANDR8284	1982	ANDREWS, E.D.	WATER RESOURCES RESEARCH	18(4)	1184
ARBO9498	1994	ARBOGAST, A.F. & JOHNSON, W.C.	QUATERNARY RESEARCH	41	298
AUST9121	1991	AUST, W.M. ET AL.	WATER RESOURCES BULLETIN	27(1)	111
BALA0531	2005	BALAKRISHNAN, M. ET AL.	QUATERNARY RESEARCH	63	31
BARN8853	1988	BARNHARDT, M.L.	SOUTHEASTERN GEOGRAPHER	28(1)	1
BEAC9448	1994	BEACH, T.	ANNALS OF THE ASSOCIATION OF AMERICAN GEOGRAPHERS	84(1)	5
BEAU9427	1994	BEAUDOIN, A. & KING, R.H.	CATENA	22	227
BECK6234	1962	BECKMAN, E.W. & FURNESS, L.W.	USGS WATER SUPPLY PAPERS	1498-B	34p
BEND7175	1971	BENDER, M.M. ET AL.	RADIOCARBON	13(2)	475
BEND7521	1975	BENDER, M.M. ET AL.	RADIOCARBON	17(1)	121
BEND7625	1976	BENDER, M.M. ET AL.	RADIOCARBON	18(1)	125
BEND7727	1977	BENDER, M.M. ET AL.	RADIOCARBON	19(1)	127
BEND8015	1980	BENDER, M.M. ET AL.	RADIOCARBON	22(1)	115
BEND8283	1982	BENDER, M.M. ET AL.	RADIOCARBON	24(1)	83
BERG6667	1966	BERGER, R. & LIBBY, W.F.	RADIOCARBON	8	467
BIAS9401	1994	BIASI, G.P. & WELDON II, R.	QUATERNARY RESEARCH	41	1
BLUM9401	1994	BLUM, M.D. ET AL.	PALAEOGEOGRAPHY, PALAEOCLIMATOLOGY, PALAEOECOLOGY	108	1
BLUM9402	1994	BLUM, M.D. & VALASTRO, S.	BULLETIN OF THE GEOLOGICAL SOCIETY OF AMERICA	106	1002
BONE6724	1967	BONER, F.C. & STERMITZ, F.	USGS WATER SUPPLY PAPERS	1840-B	242p
BOVI9043	1990	BOVIS, M.J.	CANADIAN JOURNAL OF EARTH SCIENCES	27	243
BRAK8162	1981	BRAKENRIDGE, G.R.	QUATERNARY RESEARCH	15	62
BRAK8409	1984	BRAKENRIDGE, G.R.	BULLETIN OF THE GEOLOGICAL SOCIETY OF AMERICA	95	9
BROO0271	2002	BROOKS, G.R.	GÉOGRAPHIE PHYSIQUE ET QUATERNAIRE	56(2-3)	171
BROO9175	1991	BROOKS, G.R. & HICKEN, E.J.	CANADIAN JOURNAL OF EARTH SCIENCES	28	1375
BUCK6846	1968	BUCKLEY, J.D. ET AL.	RADIOCARBON	10(2)	246
BUCK6953	1969	BUCKLEY, J.D. & WILLIS, E.H.	RADIOCARBON	11(1)	53
BUCK7087	1970	BUCKLEY, J.D. & WILLIS, E.H.	RADIOCARBON	12(1)	87
BUCK7214	1972	BUCKLEY, J.D. & WILLIS, E.H.	RADIOCARBON	14(1)	114
BUCK7380	1973	BUCKLEY, J.D.	RADIOCARBON	15(2)	280
BUCK7672	1976	BUCKLEY, J.D.	RADIOCARBON	18(2)	172
BUCK8129	1981	BUCKLEY, J. & VALDES-PAGES, C.	RADIOCARBON	23(3)	329
CARL5209	1952	CARLSON, W.A. & RUNNELS, R.T.	TRANSACTIONS OF THE KANSAS ACADEMY OF SCIENCE	55(2)	209
CLAG9283	1992	CLAGUE, J.J. & MATHEWS, W.H.	CANADIAN JOURNAL OF EARTH SCIENCES	29	2383
COLB6432	1964	COLBY, B.R.	USGS PROFESSIONAL PAPERS	462-A	47p
COLE7375	1973	COLEMAN, D.D.	RADIOCARBON	15(1)	75
COLE7405	1974	COLEMAN, D.D.	RADIOCARBON	16(1)	105
COLE7560	1975	COLEMAN, D.D. & LIU, C.L.	RADIOCARBON	17(2)	160
COST7817	1978	COSTA, J.E.	GEOLOGY	6	617
CRAB8104	1981	CRABTREE, S. & STIPP, J.J.	RADIOCARBON	23(3)	404
CRAN6031	1960	CRANE, H.R. & GRIFFIN, J.B.	RADIOCARBON	2	31
CRAN6283	1962	CRANE, H.R. & GRIFFIN, J.B.	RADIOCARBON	4	183
CURR9828	1998	CURRY, B.B.	QUATERNARY RESEARCH	50	128
DAMO6491	1964	DAMON, P.E. ET AL.	RADIOCARBON	6	91
DAUG7119	1971	DAUGHERTY, S.J. ET AL.	RADIOCARBON	13(1)	19
DELC8011	1980	DELCOURT, P.A. ET AL.	QUATERNARY RESEARCH	13	111
DIET8373	1983	DIETRICH, W.E. & SMITH, J.D.	WATER RESOURCES RESEARCH	19(5)	1173
DOYL7248	1972	DOYLE, W.H.	USGS WATER SUPPLY PAPERS	2008	48p
DRIE0536	2005	DRIESE, S.G. ET AL.	QUATERNARY RESEARCH	63	136
DYCK6213	1962	DYCK, W. & FYLES, J.G.	RADIOCARBON	4	13
ELLE8810	1988	ELLEN, S.D. & WIECZOREK, G.F.	USGS PROFESSIONAL PAPERS	1434	310p
ELYL9296	1992	ELY, L.L. ET AL.	QUATERNARY RESEARCH	38	196
ESCH8332	1983	ESCHNER, T.R. ET AL.	USGS PROFESSIONAL PAPERS	1277-A	A1
EVER6817	1968	EVERITT, B.L.	AMERICAN JOURNAL OF SCIENCE	266	417
FAUL9633	1996	FAULKNER, D. & MCINTYRE, S.	WATER RESOURCES BULLETIN	32(4)	817
FAYE8085	1980	FAYE. R.E. ET AL.	USGS PROFESSIONAL PAPERS	1107	85p
FERG9277	1992	FERGUSON, R.I. ET AL.	WATER RESOURCES RESEARCH	28(7)	1877
FISK5590	1988	FISK, H.N. & MCFARLAN, E.	SPECIAL PUBLICATION OF THE GEOLOGICAL SOCIETY OF AMERICA	62	279
FITZ0956	2009	FITZPATRICK, F.A. ET AL.	GEOLOGICAL SOCIETY OF AMERICA SPECIAL PAPER	451	23
FLOR0399	2003	FLORSHEIM, J.L. & MOUNT, J.F.	GEOMORPHOLOGY	56	305
FRED9706	1997	FREDLUND, G.G. & TIESZEN, L.L.	QUATERNARY RESEARCH	47	206
FREN0945	2009	FRENCH, C. ET AL.	GEOARCHAEOLOGY: AN INTERNATIONAL JOURNAL	24(5)	638
FRIE1570	2015	FRIEDMAN, J.M. ET AL.	BULLETIN OF THE GEOLOGICAL SOCIETY OF AMERICA	127(3-4)	621
GALA8357	1983	GALAY, V.J.	WATER RESOURCES RESEARCH	19(5)	1057
GOFF9495	1994	GOFF, J.R. & ASHMORE, P.	EARTH SURFACE PROCESSES AND LANDFORMS	19	195
GOTT9183	1991	GOTTESFELD, A.S. ET AL.	CANADIAN JOURNAL OF EARTH SCIENCES	28	1583
GRIM1749	2017	GRIMLEY, D.A. ET AL.	ANTHROPOCENE	17	84
HAAS7554	1975	HAAS, H. & HAYNES, U.	RADIOCARBON	17(3)	354
HAIN5253	1952	HAINS,C.F. ET AL.	USGS WATER SUPPLY PAPERS	1110-D	155p
HALL0789	2007	HALL, S.A. & PERIMAN, R.A.	NEW MEXICO GEOLOGICAL SOCIETY GUIDEBOOK	58	459
HALL9467	1994	HALL, N.T. ET AL.	SPECIAL PUBLICATION OF THE GEOLOGICAL SOCIETY OF AMERICA	292	167
HAPP4586	1945	HAPP, S.C.	AMERICAN JOURNAL OF SCIENCE	243(3)	113
HAYN7468	1974	HAYNES, V. & HAAS, H.	RADIOCARBON	16(3)	368
HERE8454	1984	HEREFORD, R.	BULLETIN OF THE GEOLOGICAL SOCIETY OF AMERICA	95	654
HERE8693	1986	HEREFORD, R.	QUATERNARY RESEARCH	25	293
HERE9603	1996	HEREFORD, R. ET AL.	BULLETIN OF THE GEOLOGICAL SOCIETY OF AMERICA	108(1)	3
HICK6933	1969	HICKEY, J.J.	USGS WATER SUPPLY PAPERS	1879-E	33p
HOBS8399	1983	HOBSON, K.A. & NELSON, D.E.	RADIOCARBON	25(3)	899
HUBB5923	1959	HUBBELL, D.W. & MATEJKA, D.Q.	USGS WATER SUPPLY PAPERS	1476	123p
HUBB6354	1963	HUBBS, C.L. ET AL.	RADIOCARBON	5	254
HUBB6474	1964	HUBBELL, D.W.	USGS WATER SUPPLY PAPERS	1748	74p
HUMP9400	1994	HUMPHREY, J.D. & FERRING, C.R.	QUATERNARY RESEARCH	41	200
HUPP0814	2008	HUPP, C.R. ET AL.	WETLANDS	28(1)	125
HUPP9080	1990	HUPP, C.R. & MORRIS, E.E.	WETLANDS	10(1)	107
HUPP9328	1993	HUPP, C.R. ET AL.	WETLANDS	13(2)	95
HUPP9359	1993	HUPP, C.R. & BAZEMORE, D.E.	JOURNAL OF HYDROLOGY	141	179
INTR7991	1979	INTRONE, D. S. ET AL.	RADIOCARBON	21(2)	291
IVES6437	1964	IVES, P.C. ET AL.	RADIOCARBON	6	37
IVES6705	1967	IVES, P.C. ET AL.	RADIOCARBON	9	505
JACK0542	2005	JACKSON, C.R. ET AL.	JOURNAL OF SOIL AND WATER CONSERVATION	60(6)	298
JACO8957	1989	JACOBSEN, R.B. ET AL.	GEOMORPHOLOGY	2	257
JAHN4758	1947	JAHNS, R.H.	USGS WATER SUPPLY PAPERS	996	159p
JAME0620	2006	JAMES, L.A.	EARTH SURFACE PROCESSES AND LANDFORMS	31	1692
JOHN1966	2019	JOHNSON, K.M. ET AL.	GEOMORPHOLOGY	327	417
JOHN8016	1980	JOHNSON, R.A. & STIPP, J.J.	RADIOCARBON	22(4)	1116
JOHN8025	1980	JOHNSON, W.C. ET AL.	PROCEEDINGS OF THE OKLAHOMA ACADEMY OF SCIENCES	60	82
JORD9201	1992	JORDAN, D.W. & PRYOR, W.A.	THE AMERICAN ASSOCIATION OF PETROLEUM GEOLOGISTS BULLETIN	76(10)	1601
KARL8882	1988	KARLSTROM, E.T.	PHYSICAL GEOGRAPHY	9(4)	301
KELL7883	1978	KELLEY, L. ET AL.	RADIOCARBON	20(2)	283
KIGO7342	1973	KIGOSHI, K. ET AL.	RADIOCARBON	15(1)	42
KNOT6935	1969	KNOTT, J.M. & DUNHAM, C.A.	USGS WATER SUPPLY PAPERS	1798-F	35p
KNOX0637	2006	KNOX, J.C.	GEOMORPHOLOGY	79	286
KNOX8712	1987	KNOX, J.C.	ANNALS OF THE ASSOCIATION OF AMERICAN GEOGRAPHERS	77	224
KREZ9017	1990	KREZNOR, W.R. ET AL.	SOIL SCIENCE SOCIETY OF AMERICA JOURNAL	54	1393
KRID9883	1998	KRIDER, P.R.	QUATERNARY RESEARCH	50	283
LEIG1625	2016	LEIGH, D.S.	MANAGING FOREST ECOSYSTEMS	32	167
LEOP7657	1976	LEOPOLD, L.B.	QUATERNARY RESEARCH	6	557
LEOP7825	1978	LEOPOLD, L.B.	GEOMORPHOLOGY	-	25
LETT9473	1994	LETTIS, W.R. ET AL.	SPECIAL PAPER OF THE GEOLOGICAL SOCIETY OF AMERICA	292	73
LEVI6572	1965	LEVIN, B. ET AL.	RADIOCARBON	7	372
LIAN9341	1993	LIAN, O.B. & HICKIN, E.J.	CANADIAN JOURNAL OF EARTH SCIENCES	30	841
LINI7719	1977	LINICK, T.W.	RADIOCARBON	19(1)	19
LISL8243	1982	LISLE, T.E.	WATER RESOURCES RESEARCH	18(6)	1643
LIUC8152	1981	LIU, C.L. & COLEMAN, D.D.	RADIOCARBON	23(3)	352
LOWD6756	1967	LOWDON, J.A. ET AL.	RADIOCARBON	9	156
LOWD6807	1968	LOWDON, J.A. & BLAKE, W.	RADIOCARBON	10(2)	207
LOWD7046	1970	LOWDON, J.A. & BLAKE, W.	RADIOCARBON	12(1)	46
LOWD7155	1971	LOWDON, J.A. ET AL.	RADIOCARBON	13(2)	255
MAGI8515	1985	MAGILLIGAN, F.J.	ANNALS OF THE ASSOCIATION OF AMERICAN GEOGRAPHERS	75(4)	583
MAGI9726	1997	MAGILLIGAN, F.J. & STAMP, M.L.	ANNALS OF THE ASSOCIATION OF AMERICAN GEOGRAPHERS	87(4)	614
MANS3793	1938	MANSFELD, G.R.	USGS WATER SUPPLY PAPERS	838	746p
MARS6910	1969	MARSTERS, B. ET AL.	RADIOCARBON	11(1)	210
MART9215	1992	MARTIN, C.W.	QUATERNARY RESEARCH	37	315
MAYD8917	1989	MAY, D.W.	QUATERNARY RESEARCH	32	117
MCCA6073	1960	MCCALLUM, K.J. & DYCK, W.	RADIOCARBON	2	73
MCCA6865	1968	MCCALLUM, K.J. & WITTENBERG, J.	RADIOCARBON	10(2)	365
MCCA9337	1993	MCCALPIN, J.P.	ZEITSCHRIFT GEOMORPHOLOGY	S94	137
MCNE0518	2005	MCNEELEY, R.	GEOLOGICAL SURVEY OF CANADA, CURRENT RESEARCH	2005	118p
MILL9309	1993	MILLER, S.O. ET AL.	GEOMORPHOLOGY	6	309
MITC4893	1948	MITCHELL,B.T.	INTER AGENCY SEDIMENTATION CONFERENCE	USDI	93
MORI7933	1979	MORISAWA, M. & LAFLURE, E.	ADJUSTMENTS OF FLUVIAL SYSTEM	HUNT	333
MORL0141	2001	MORLAN, R.E. ET AL.	GEOLOGICAL SOCIETY OF CANADA, OPEN FILE REPORT	3888	139p
NAKA9343	1993	NAKAMURA, F. & SWANSON, F.J.	EARTH SURFACE PROCESSES AND LANDFORMS	18	43
NANS8003	1980	NANSON, G.C.	SEDIMENTOLOGY	27	3
NORD0489	2004	NORDT, L.	QUATERNARY RESEARCH	62	289
OGDE6716	1967	OGDEN, J.G. & HAY, R.J.	RADIOCARBON	9	316
PATT8669	1986	PATTON, P.C. & BOISON, P.J.	BULLETIN OF THE GEOLOGICAL SOCIETY OF AMERICA	97	369
PERR1299	2012	PERROY, R.L. ET AL.	ANNALS OF THE ASSOCIATION OF AMERICAN GEOGRAPHERS	102(6)	1229
PERS9397	1993	PERSONIUS, S.F. ET AL.	QUATERNARY RESEARCH	40	297
PHIL9724	1997	PHILLIPS, J.	JOURNAL OF COASTAL RESEARCH	13(3)	854
PITL9357	1993	PITLICK, J.	BULLETIN OF THE GEOLOGICAL SOCIETY OF AMERICA	105	657
PIZZ1681	2016	PIZZUTO, J. ET AL.	GEOMORPHOLOGY	257	164
PORT6446	1964	PORTERFIELD, G. & DUNHAM, C.A.	USGS WATER SUPPLY PAPERS	1619-EE	46p
RICK1281	2012	RICKER, M.C. ET AL.	ECOLOGICAL APPLICATIONS	22(2)	487
RITC8628	1986	RITCHIE, J.C. ET AL.	BULLETIN OF THE GEOLOGICAL SOCIETY OF AMERICA	86	1128
ROBI8105	1981	ROBINSON, S.W. & TRIMBLE, D.A.	RADIOCARBON	23(2)	305
RUBI6029	1960	RUBIN, M. & ALEXANDER, C.	RADIOCARBON	2	129
RUBI6186	1961	RUBIN, M. & BERTHOLD, S.M.	RADIOCARBON	3	86
RUTH7528	1975	RUTHERFORD, A.A. ET AL.	RADIOCARBON	17(3)	328
RUTH7948	1979	RUTHERFORD, A.A. ET AL.	RADIOCARBON	21(1)	48
RYDE7179	1971	RYDER, J.M.	CANADIAN JOURNAL OF EARTH SCIENCES	8	279
RYPI8972	1989	RYPINS, S. ET AL.	QUATERNARY RESEARCH	32	72
SCUL8127	1981	SCULLY, R.W. & ARNOLD, R.W.	QUATERNARY RESEARCH	15	327
SENO4885	1948	SENOUR, C.	PROCEEDINGS OF THE FEDERAL INTER-AGENCY SEDIMENTATION CONFERENCE	USDI	185
SIGA6435	1964	SIGAFOOS, R.S.	USGS PROFESSIONAL PAPERS	485-A	35p
SMIT7405	1974	SMITH, N.D.	THE JOURNAL OF GEOLOGY	82(2)	205
SMIT7504	1975	SMITH, N.D.	CANADIAN JOURNAL OF EARTH SCIENCES	12	2004
SMIT8355	1983	SMITH, D.G.	SPECIAL PUBLICATION OF THE INTERNATIONAL ASSOCIATION OF SEDIMENTOLOGISTS	6	155
SOLL8860	1988	SOLLER, D.R.	USGS PROFESSIONAL PAPERS	1466-A	60p
SPEL1910	2019	SPELL, R.L & JOHNSON, B.G.	PHYSICAL GEOGRAPHY	40(6)	521
STIP7402	1974	STIPP, J.J. ET AL.	RADIOCARBON	16(3)	402
STUC7201	1972	STUCKENRATH, R. & MIELKE, J.E.	RADIOCARBON	14(2)	401
STUI6945	1969	STUIVER, M.	RADIOCARBON	11(2)	545
SUMO7466	1974	SUMODI, A.J.	RADIOCARBON	16(2)	166
TANK1771	2017	TANKERSLEY, K.B. ET AL.	JOURNAL OF ARCHAEOLOGICAL SCIENCE	12	66
TRAU6235	1962	TRAUTMAN, M.A. & WALTON, A.	RADIOCARBON	4	35
TRIM8235	1982	TRIMBLE, S.W. & LUND, S.W.	USGS PROFESSIONAL PAPERS	1234	35p
TRIM8318	1983	TRIMBLE, S.W.	AMERICAN JOURNAL OF SCIENCE	283	454
VALA7552	1975	VALASTRO, S. ET AL.	RADIOCARBON	17(1)	52
VALA7845	1978	VALASTRO, S. ET AL.	RADIOCARBON	20(2)	245
VALA7957	1979	VALASTRO, S. ET AL.	RADIOCARBON	21(2)	257
VALA8897	1988	VALASTRO, S. ET AL.	RADIOCARBON	30(2)	197
VOLI1316	2013	VOLI, M.T. ET AL.	JOURNAL OF SOILS AND SEDIMENTS	13	1692
WALK9750	1997	WALKER, I.J. ET AL.	GEOARCHAEOLOGY: AN INTERNATIONAL JOURNAL	12(8)	865
WATE8373	1983	WATERS, M.R.	QUATERNARY RESEARCH	19	373
WATE9511	1995	WATERS, M.R. & NORDT, L.C.	QUATERNARY RESEARCH	43	311
WEGM1237	2012	WEGMANN, K.W. ET AL.	GEOLOGICAL SOCIETY OF AMERICA FIELDGUIDE	29	93
WENI8961	1989	WENINGER, J.M. & MCANDREWS, J.H.	CANADIAN JOURNAL OF EARTH SCIENCES	26	1842
WHIT8251	1982	WHITE, W.R.	UNESCO STUDIES AND REPORTS IN HYDROLOGY	35	152p
WILS7902	1979	WILSON, K.V.	USGS OPEN FILE REPORT	79-554	18p
WOLF9366	1993	WOLFE, W.J. & DIEHL, T.H.	USGS WATER RESOURCES INVESTIGATIONS REPORT	92-4082	22p
WOMA7772	1977	WOMACK, W.R. & SCHUMM, S.A.	GEOLOGY	5	72
